# Supplementary material for: Cryptosporidium secreted proteins form a complex layered interface with the host cell
Source: PLoS Pathog. 2026 May 14;22(5):e1014212. doi: 10.1371/journal.ppat.1014212 (PMC13241007; doi:10.1371/journal.ppat.1014212)
Supplement: S1 Table — (XLSX) [file ppat.1014212.s008.xlsx]

## Sheet: GFP pull down
Accession	Description	# Unique Peptides	# PSMs	Log 2-fold change	p-value	GFP control			GFP-DG8
						Exp1	Exp2	Exp3	Exp1	Exp2	Exp3
cgd8_5300	DG8	35	277	6.64	0.0314517	254838	92750.8	106811	1.30241e+09	8.83884e+08	1.11669e+09
cgd6_3920	SG4	12	44	6.64	0.00672214	175678	136113	123015	2.78107e+07	2.34014e+07	1.79916e+07
cgd4_3530	Uncharacterized protein	58	196	6.64	0.0138728	180537	206430	308995	4.31545e+07	3.00088e+07	2.60229e+07
cgd6_3050	Uncharacterized protein	20	55	5.1	0.0251286	237911	349615	322614	1.09511e+07	1.10314e+07	1.29429e+07
cgd1_640	Signal peptide region containing protein	23	54	5.09	0.0288434	173238	178976	107719	5.91771e+06	6.19937e+06	4.71956e+06
cgd6_5270	Uncharacterized protein	2	4	4.49	0.0251286	185794	129300	214083	4.17845e+06	5.2882e+06	3.05254e+06
cgd8_1800	Uncharacterized protein	9	25	6.64	0.0736766	120356	124779	506482	1.91805e+07	1.55982e+07	1.30124e+07
cgd1_3810	Uncharacterized protein	24	81	5.36	0.0741655	451372	186892	679789	1.85173e+07	1.90071e+07	1.61121e+07
cgd7_4280	Uncharacterized Protein	19	35	4.89	0.0663958	119044	151876	279782	4.49067e+06	5.45107e+06	4.32127e+06
cgd6_5440	Uncharacterized protein	15	37	4.67	0.061709	283781	207743	443671	7.21123e+06	8.59044e+06	6.6018e+06
cgd6_5280	Uncharacterized protein	18	52	4.31	0.069579	110348	264009	195514	4.03955e+06	3.8801e+06	3.40979e+06
cgd7_1340	Uncharacterized protein	3	7	4.05	0.0890474	466335	148549	131088	2.73227e+06	2.45462e+06	1.96076e+06
cgd8_3520	Uncharacterized Secreted Protein	22	84	3.99	0.0696981	1.90215e+06	1.11819e+06	2.51063e+06	3.02727e+07	3.06986e+07	2.69447e+07
cgd6_5400	Uncharacterized Secreted Protein	4	13	3.72	0.0762618	70606.5	101165	209248	1.05795e+06	1.39514e+06	1.33069e+06
cgd7_4360	Thioredoxin-like protein	2	2	3.43	0.061709	128197	129067	84114.5	1.26543e+06	1.38498e+06	1.39647e+06
cgd6_1500	Cytochrome Oxidase subunit III	2	3	3.09	0.0663958	121693	144676	208601	1.25457e+06	1.23399e+06	1.08195e+06
cgd6_3990	Elongation factor 1-alpha	11	75	3.02	0.0759409	8.25331e+06	1.16093e+07	2.0964e+07	9.39983e+07	6.79589e+07	9.69683e+07
cgd1_620	Uncharacterized protein	7	17	3.02	0.154871	169277	3.46413e+06	5.63284e+06	1.80015e+07	2.81889e+07	1.01836e+08
cgd4_2520	Uncharacterized protein	2	5	3.01	0.0804201	127929	50557.2	143333	1.24462e+06	992162	1.03278e+06
cgd8_1770	Uncharacterized Secreted Protein	6	12	2.92	0.061709	209609	166361	184272	1.39328e+06	1.69558e+06	996444
cgd1_3780	Uncharacterized signal peptide-containing protein	3	6	2.82	0.0759409	72685.1	184313	95086.2	766872	669752	475124
cgd2_3350	Uncharacterized protein	2	4	2.81	0.0515117	97869.5	112709	169056	976608	791308	620998
cgd3_3370	Uncharacterized protein	13	25	2.71	0.145235	272470	969601	260891	926462	1.78043e+06	2.21546e+06
cgd8_2790	Pleckstrin homology (PH domain) containing protein	26	38	2.69	0.12343	191406	343304	63129.3	1.38575e+06	1.13263e+06	1.23517e+06
cgd1_3570	Myosin regulatory light chain	2	5	2.66	0.0662665	105205	96676.7	52140.4	752005	612448	472924
cgd7_4500	Uncharacterized Secreted Protein	2	5	2.47	0.105154	202613	55419.7	158854	882116	852741	1.00985e+06
cgd6_5410	Uncharacterized Secreted Protein	6	9	2.42	0.10251	982200	280448	688168	3.22722e+06	4.20178e+06	3684031
cgd7_4660	Uncharacterized Protein	9	18	2.34	0.105779	5.28682e+06	3.58198e+06	4.96605e+06	1.78429e+07	2.51675e+07	7.20756e+07
cgd8_4290	PH domain-like protein	4	13	2.2	0.320641	612343	249087	2.98948e+06	2.80775e+06	3.02768e+06	1.97638e+06
cgd8_500	EF-hand calcium-binding domain containing protein	3	3	2.19	0.069579	89919.2	179341	129783	781979	592048	554677
cgd2_3110	Uncharacterized protein	10	29	2.1	0.160949	1.49988e+06	297374	562083	2.09305e+06	2.40149e+06	3.34738e+06
cgd3_860	ARF/SAR type Small GTPase superfamily	1	9	2.1	0.20508	87588.4	43037.4	255887	352665	374609	376388
cgd2_810	Calmodulin	2	24	2.09	0.0691228	100469	137227	76341.5	331576	468021	426299
cgd2_3290	Uncharacterized protein	2	4	2.08	0.125235	53148.7	163999	206085	586797	705991	692615
cgd7_480	L-lactate/malate dehydrogenase	3	10	1.98	0.118572	502901	155232	261124	1.02984e+06	941486	1.27592e+06
cgd6_313	Uncharacterized protein	2	5	1.93	0.244313	446728	173962	1.39121e+06	1.69831e+06	2.10564e+06	1.37181e+06
cgd2_2110	Uncharacterized protein	2	5	1.86	0.216307	326424	82399.9	697656	1.18652e+06	1.38357e+06	945071
cgd5_970	60S ribosomal protein L13A	2	4	1.81	0.443841	587119	405554	3.45686e+06	2.05605e+06	2.64768e+06	1.57931e+06
cgd2_2560	Uncharacterized protein	3	4	1.69	0.0759409	168180	138829	157636	509511	662537	373758
cgd2_790	LH2/LCCL/SRCR domain containing protein	11	34	1.6	0.394333	824429	1.0627e+06	4.18533e+06	3.21565e+06	3.76802e+06	2.33238e+06
cgd6_4460	Uncharacterized protein with Armadillo-like helical	4	7	1.55	0.0759409	113856	184039	121053	408074	314834	354988
cgd6_820	Uncharacterized Secreted Protein	3	12	1.53	0.170399	888281	579292	1.82306e+06	2.56602e+06	2.97781e+06	2.10096e+06
cgd6_3080	Uncharacterized protein	2	8	1.27	0.260054	345987	184104	65028.3	443584	464117	382385
cgd8_4350	60S ribosomal protein L7/L30	4	15	1.22	0.469651	1.14175e+06	730437	4.09809e+06	2.65868e+06	3.81271e+06	1.90746e+06
cgd4_470	60S ribosomal protein L18	3	5	1.14	0.593068	952147	1.4555e+06	4.5641e+06	3.41762e+06	3.19881e+06	1.80979e+06
cgd5_3160	Actin	11	92	1.11	0.144489	8.18617e+06	7.18753e+06	1.32639e+07	1.64837e+07	1.76866e+07	1.84893e+07
cgd7_300	CpCCP2 extracellular protein with a signal peptide, ricin, discoidin, NEC, LCCL, 2 levanase and an apicomplexan-specific cysteine-rich repeat (ApicA repeat)	16	50	1.1	0.264772	1.2139e+06	349607	1.84987e+06	2.60868e+06	3.02715e+06	1.85099e+06
cgd7_360	Heat shock protein 70	3	12	1.09	0.186889	686439	695756	1.28412e+06	1.62244e+06	1.48252e+06	1.25953e+06
cgd6_3790	Glyceraldehyde-3-phosphate dehydrogenase	6	13	1.09	0.424211	1.18722e+06	1.01636e+06	3.22307e+06	3.26606e+06	2.52361e+06	1.86008e+06
cgd7_320	50S-L18Ae/60S-L20/60S-L18A ribosomal proteins	3	4	0.96	0.238034	1.02991e+06	598704	1.62714e+06	2.00158e+06	2.11988e+06	1.47053e+06
cgd8_3450	60S ribosomal protein L17/L22	2	5	0.87	0.188227	881134	740126	1.18661e+06	1.06682e+06	2.16671e+06	1.61178e+06
cgd5_2210	40S ribosomal protein S13	2	8	0.7	0.146344	530546	391257	645560	863543	867712	682086
cgd6_3190	60S ribosomal protein L4/L1e	4	18	0.65	0.638019	967166	572750	2.6322e+06	1.51329e+06	2.26077e+06	1.10737e+06
cgd2_20	Heat shock 70 protein	6	33	0.61	0.427167	1.87771e+06	1.05165e+06	3.28829e+06	3.08626e+06	2.8705e+06	2.48448e+06
cgd2_280	Ribosomal protein L15	2	5	0.6	0.455831	1.57041e+06	579651	3.17568e+06	2.3766e+06	2.98729e+06	2.21599e+06
cgd2_720	Arfaptin homology (AH) domain/BAR domain containing protein	2	5	0.58	0.148398	133751	95417.6	164868	190881	240091	200472
cgd7_4810	Fibronectin II collagen-binding/PA14 domain containing protein	12	53	0.53	0.656575	5.34738e+06	3.98607e+06	9.84243e+06	7.72333e+06	8.53482e+06	5.4683e+06
cgd7_1730	CpCCp1/Cpa135	13	38	0.53	0.842695	1.59076e+06	1.88855e+06	4.3773e+06	2.72399e+06	3.27531e+06	1.95401e+06
cgd6_570	60S ribosomal protein L23	3	11	0.5	0.531505	1.95111e+06	1.50013e+06	2.85512e+06	2.7639e+06	2.89684e+06	1.88332e+06
cgd7_4760	Ribosomal protein S4	2	2	0.5	0.854409	161901	196225	421411	1.15989e+06	278373	78067.2
cgd3_3770	Hsp90	7	23	0.43	0.339922	4.18067e+06	2.48798e+06	3.16687e+06	4.35428e+06	3.56945e+06	4.27367e+06
cgd5_1580	Ribosomal protein L3	2	6	0.34	0.990506	2.50051e+06	1.84151e+06	5.35482e+06	3.15899e+06	3.72216e+06	2.12938e+06
cgd7_2540	60S ribosomal protein L35A	2	2	0.29	0.917127	1.49297e+06	1.38046e+06	2.83703e+06	1.81928e+06	2.42442e+06	1.15915e+06
cgd8_1840	Ribosomal protein S4/S9	4	10	0.21	0.935353	1.77165e+06	1.59994e+06	2.57228e+06	2.05032e+06	2.22401e+06	1.6943e+06
Cgd2_2990	60S ribosomal protein L13	2	6	0.19	0.571029	1.04204e+06	751058	1.45592e+06	1.19161e+06	1.51196e+06	1.05516e+06
cgd4_840	60S ribosomal protein L24	2	6	0.16	0.51881	1.78304e+06	1.0963e+06	2.2916e+06	1.74442e+06	2.46863e+06	1.99855e+06
cgd8_430	60S ribosomal protein L7A	2	6	0.14	0.990506	893712	480107	1.72903e+06	982996	1.3659e+06	541833
cgd3_1770	Uncharacterized protein	10	27	0.11	0.247767	4.70684e+06	5.51244e+06	5.7899e+06	5.94238e+06	6.33422e+06	5.85252e+06
cgd1_3020	Fructose-bisphosphate aldolase	3	6	0.04	0.407939	836447	826233	1.62361e+06	935958	859006	523272
cgd3_1250	Ribosomal protein L14	3	9	-0.11	0.65327	3.83513e+06	2.5774e+06	6.05003e+06	3.5445e+06	4.35965e+06	2.18121e+06
cgd7_2110	60S ribosomal proteins L8/L2	2	9	-0.12	0.560011	2.16992e+06	1.93536e+06	3.81902e+06	1.99979e+06	2.90179e+06	1.35952e+06
cgd6_4630	40S ribosomal protein S8	4	16	-0.12	0.932964	1.79906e+06	1.03419e+06	1.85393e+06	1.67022e+06	1.65262e+06	1.3464e+06
cgd7_2670	Serine/threonine-protein phosphatase	1	13	-0.16	0.740048	112744	121007	93698.6	90233.6	100755	202921
cgd8_2870	60S ribosomal protein L10A	2	3	-0.24	0.521721	1.27935e+06	924106	2.43903e+06	1.08539e+06	1.59183e+06	570895
cgd5_3740	50S ribosomal protein L7e/L30e/S12e/Gadd45	2	7	-0.27	0.630987	2.07182e+06	1.50275e+06	4.10391e+06	1.72242e+06	2.57705e+06	1.48475e+06
cgd4_2860	Tubulin alpha chain	1	23	-0.3	0.288226	1.42718e+08	7.68799e+07	7.84884e+07	7.09836e+07	6.37381e+07	6.24207e+07
cgd7_2250	40S ribosomal protein S3 KH2	4	20	-0.35	0.342101	5.54297e+06	3.72982e+06	9.1372e+06	4.35361e+06	4.74264e+06	2.41213e+06
cgd1_3000	60S ribosomal protein L27	2	6	-0.35	0.589619	3.20557e+06	2.29438e+06	7.52765e+06	2.51239e+06	4.34048e+06	2.00706e+06
cgd8_4360	Ribosomal protein S8	2	11	-0.36	0.660453	797149	472047	970018	619675	731860	526655
cgd6_4470	Uncharacterized protein	2	2	-0.5	0.392665	1.43869e+06	947285	756714	55434.6	671033	818025
cgd8_2930	GTpase translation elongation factor 2	8	22	-0.52	0.37185	2.43467e+06	1.39149e+06	2.74554e+06	1.81239e+06	1.6947e+06	1.18421e+06
cgd3_2440	Ribosomal protein S18A	4	17	-0.55	0.225977	1.65393e+06	2.21546e+06	3.54592e+06	1.51618e+06	1.82058e+06	891928
cgd6_4950	Uncharacterized protein	3	5	-0.69	0.383038	562534	501810	5.12414e+06	625074	284222	348633
cgd5_2780	Plectin/S10 domain containing protein	4	46	-0.7	0.168595	6.92599e+07	5.45832e+07	1.39021e+08	4.27446e+07	4.39708e+07	1.6405e+07
cgd7_4080	Thioredoxin	4	6	-0.71	0.233562	1.02543e+06	715746	1.90457e+06	648317	625065	147208
cgd6_3010	Polyadenylate-binding protein	2	2	-0.73	0.184436	760467	613259	1.45928e+06	464154	459294	386080
cgd7_120	cAMP-dependent protein kinase regulatory subunit	2	3	-0.78	0.469651	1.07342e+06	291919	1.31301e+06	624764	646701	119986
cgd8_350	Asparaginyl-tRNA synthetase (NOB+tRNA synthase)	2	4	-0.8	0.123289	1.59091e+06	1.46135e+06	3.11312e+06	914625	1.06411e+06	532566
cgd2_1870	Guanine nucleotide-binding protein	5	23	-0.82	0.141219	8.46206e+06	6.016e+06	1.21653e+07	4.78339e+06	4.85602e+06	2.23912e+06
cgd2_3000	40S ribosomal protein S16	5	9	-0.82	0.219361	4.59271e+06	7.50985e+06	1.45355e+07	4.2532e+06	5.15774e+06	1.95913e+06
cgd3_1690	Uncharacterized protein	2	3	-0.86	0.194253	2.80512e+06	2.09466e+06	4.63045e+06	2.02523e+06	1.54441e+06	635985
cgd4_3000	Dbp1p, eIF4a-1 family RNA SFII helicase (DEXDC+HELICc)	10	47	-0.87	0.137467	5.48147e+06	4.84443e+06	1.02279e+07	2.99991e+06	3.52239e+06	1.31817e+06
cgd8_400	60S ribosomal protein L6	9	34	-1.01	0.112781	4.38404e+07	3.32331e+07	6.37113e+07	2.67661e+07	2.18084e+07	1.32961e+07
cgd4_1230	60S ribosomal protein L28	2	10	-1.04	0.11032	5.95594e+06	3.63642e+06	5.94861e+06	2.89744e+06	3.13521e+06	2.09323e+06
cgd7_4020	Cryptopsoridial mucin	2	4	-1.04	0.117017	443191	255263	395056	191475	236147	157289
cgd4_3160	40S ribosomal protein S3a	6	17	-1.05	0.0963048	1.11422e+07	1.11792e+07	9.83923e+06	3.57946e+06	5.37746e+06	5.90369e+06
cgd6_2330	Uncharacterized protein	5	9	-1.09	0.117107	3.65508e+06	2.3326e+06	4.42924e+06	1.72221e+06	1.88651e+06	926183
cgd1_1510	Signal peptide region containing protein	4	9	-1.11	0.0974644	1.30289e+07	8.47125e+06	1.22729e+07	7.32301e+06	5.67225e+06	4.35762e+06
cgd1_300	40S ribosomal protein S21	3	10	-1.14	0.142832	1.38964e+07	9.31654e+06	2.27798e+07	7.40314e+06	6.30912e+06	2.50384e+06
cgd6_4620	60S ribosomal protein L26	3	16	-1.15	0.0764513	8.656e+06	5.41595e+06	6.87843e+06	3.10243e+06	3.70891e+06	2.28704e+06
cgd1_1280	K-homology type RNA binding proteins	2	3	-1.15	0.693429	2.33589e+06	175690	3.73123e+06	1.29068e+06	1.04908e+06	189883
cgd7_5270	Eukaryotic translation initiation factor 2 alpha subunit/S1 RNA binding domain containing protein	3	4	-1.18	0.135693	1.17358e+06	824423	1.92629e+06	465177	697340	516487
cgd3_2090	40S ribosomal protein Sae	5	21	-1.18	0.176169	9.70921e+06	5.53604e+06	1.92899e+07	4.27647e+06	5.64923e+06	2.30457e+06
cgd2_170	40s ribosomal protein s24	2	2	-1.26	0.0768879	1.05977e+07	6.01404e+06	8.22613e+06	3.43573e+06	3.82282e+06	2.34668e+06
cgd4_1820	Uncharacterized protein	2	7	-1.27	0.0853374	4.67306e+06	3.46899e+06	2.56905e+06	1.75638e+06	1.44109e+06	1.16533e+06
cgd6_2450	Glycogen/starch/alpha-glucan phosphorylase	2	2	-1.28	0.368952	66708.5	239568	1.87684e+06	35200.6	98929.8	126090
cgd8_650	60S ribosomal protein L23A	4	30	-1.3	0.0741655	1.77396e+07	1.05686e+07	1.3546e+07	5.51623e+06	6.2637e+06	3.94137e+06
cgd7_3790	Myosin motor domain containing protein	18	53	-1.36	0.0836279	4.78543e+07	3.19346e+07	3.09663e+07	2.0666e+07	1.24556e+07	1.2078e+07
cgd5_1960	Enolase	8	39	-1.36	0.088976	9.4674e+06	6.55446e+06	8.53441e+06	4.33067e+06	3.32635e+06	2.24381e+06
cgd3_830	60S ribosomal protein L35	3	17	-1.37	0.087359	1.70184e+07	7.92177e+06	9.38487e+06	3.8167e+06	3.63753e+06	2.58475e+06
cgd7_5060	Ribosomal protein S20	3	19	-1.39	0.107826	4.48451e+07	2.8083e+07	5.33432e+07	1.76414e+07	1.7137e+07	7.34403e+06
cgd1_543	C2H2-type Zinc finger containing protein	2	5	-1.51	0.183977	2.50208e+06	1.03361e+06	1.04608e+06	1.02999e+06	366987	232653
cgd6_4320	40S ribosomal protein S5	5	34	-1.56	0.093513	1.56214e+07	1.13851e+07	1.43887e+07	6.2326e+06	4.87145e+06	2.88072e+06
cgd6_2170	60S ribosomal protein L5	3	15	-1.6	0.0779009	5.77148e+06	4.25925e+06	6.3875e+06	2.34831e+06	1.90633e+06	1.19128e+06
cgd3_1710	Uncharacterized protein	5	11	-1.66	0.182761	1.66689e+06	2.78774e+06	4.45918e+06	1.9436e+06	880875	460370
cgd5_3720	30S ribosomal protein S17e [rps17e].	4	24	-1.78	0.0700658	2.18638e+07	1.40427e+07	1.45818e+07	4.23976e+06	5.62151e+06	2.83174e+06
cgd5_4590	Uncharacterized protein (MEDLE gene family)	2	10	-1.8	0.090061	1.40307e+07	9.31982e+06	9.55711e+06	2.74005e+06	3.02134e+06	1.11337e+06
cgd1_2130	Glutamine-tRNA synthetase	24	85	-1.84	0.0858258	1.7327e+07	1.12379e+07	2.37133e+07	4.42069e+06	6.24383e+06	4.84028e+06
cgd7_4050	Ribosomal protein L38	2	10	-1.95	0.0700658	1.91706e+07	1.26114e+07	1.72172e+07	4.44451e+06	5.94205e+06	3.16613e+06
cgd2_1070	40S ribosomal protein S25	3	15	-2.09	0.0691497	2.55439e+07	1.75123e+07	1.53256e+07	4.12186e+06	5.26057e+06	2.55955e+06
cgd2_2120	High mobility group box domain containing protein	2	7	-2.29	0.0757788	1.46415e+07	9.72423e+06	5.48915e+06	1.98599e+06	2.0084e+06	1.08006e+06

## Sheet: DG8 pull down
Accession	Description	# Unique Peptides	# PSMs	Log 2-fold change	p-value	Pre-immune control			DG8
						Exp.1	Exp.2	Exp.3	Exp.1	Exp.2	Exp.3
cgd8_5300	DG8	44	309	6.33	0.0167615	1.21359e+06	1.91294e+06	1.76107e+06	1.41624e+08	1.41201e+08	1.14706e+08
cgd6_3920	SG4	15	80	4.08	0.0228006	5.3493e+06	7.28851e+06	4.87247e+06	9.583e+07	8.47109e+07	9.03339e+07
cgd4_3530	Uncharacterized protein	65	535	2.3	0.0458734	2.03079e+07	2.49266e+07	1.13071e+07	8.97767e+07	1.00059e+08	1.16512e+08
cgd6_3050	Uncharacterized protein	28	128	2.36	0.0501077	4.54179e+06	5.31335e+06	2.21825e+06	2.33658e+07	2.84601e+07	2.14804e+07
cgd8_1800	Uncharacterized protein	13	70	6.05	0.0228006	1.38859e+06	2.48716e+06	927798	1.04991e+08	9.21387e+07	6.18269e+07
cgd5_2720	Uncharacterized Secreted Protein	42	115	5.57	0.0167615	149593	206638	152043	8.11195e+06	7.22212e+06	4.59594e+06
cgd6_5280	Uncharacterized protein	35	138	4.32	0.0269335	729423	1.37836e+06	567585	1.45735e+07	1.72183e+07	1.1033e+07
cgd7_4340	Uncharacterized Secreted Protein	31	57	3.3	0.0167615	140980	192729	136925	1.31918e+06	1.6306e+06	1.39174e+06
cgd8_1760	Ubiquitin-like domain containing protein	25	69	3.3	0.0397638	501888	472512	152785	4.64216e+06	5.1414e+06	2.1141e+06
cgd8_3520	Uncharacterized Secreted Protein	16	54	3.15	0.0327153	959902	1.01253e+06	901715	7837970	8.51813e+06	1.41804e+07
cgd6_3080	Uncharacterized protein	19	74	3.15	0.0447798	1.14875e+06	1.42832e+06	396858	1.02259e+07	1.59623e+07	8.38464e+06
cgd4_3450	Uncharacterized protein	21	37	2.94	0.0255052	172215	173913	206031	1.33315e+06	1.57185e+06	984801
cgd1_3780	Uncharacterized signal peptide-containing protein	29	150	2.78	0.0327153	2.74938e+06	3.31154e+06	1.33742e+06	1.89301e+07	2.85776e+07	1.69921e+07
cgd7_3790	Myosin motor domain containing protein	17	82	2.73	0.0255052	2.64773e+06	3.05609e+06	1.8387e+06	16784063	1.7604e+07	2.12343e+07
cgd4_3160	40S ribosomal protein S3a	11	68	2.45	0.0371652	5.7076e+06	7.38779e+06	3.11812e+06	3.6503e+07	3.11553e+07	2.18346e+07
cgd1_590	DG3	29	58	2.35	0.0282456	1.08908e+06	1.1618e+06	820330	5.55136e+06	5.56624e+06	5.37071e+06
cgd7_4280	Uncharacterized protein	25	84	2.2	0.0269335	1.87352e+06	2.17746e+06	1.47116e+06	8583297	1.14121e+07	6.23452e+06
cgd5_1580	Ribosomal protein L3	8	30	2.18	0.0282763	5.0492e+06	5.9235e+06	3.22125e+06	2.53096e+07	2.296e+07	1.73163e+07
cgd7_4490	DG5	2	2	5.31	0.0167615	86813.9	41888.3	64351.2	2.8528e+06	2.54873e+06	1.65297e+06
cgd4_2520	Uncharacterized protein	3	11	4.67	0.0189604	104540	70840	67912.8	2.00801e+06	1.80379e+06	1.04767e+06
cgd1_3640	Uncharacterized protein	6	11	4.33	0.0255052	30900.3	74405.9	64082.7	1.28945e+06	1.45793e+06	693315
cgd1_1230	Signal peptide region containing protein	7	10	4.31	0.0255052	38887.8	58423.5	75332.7	1.28861e+06	1.15546e+06	966823
cgd4_3300	unspecified product	2	4	4.13	0.0269335	57990.5	32504.6	100473	834710	1.01387e+06	1.67088e+06
cgd4_3440	Uncharacterized protein	7	15	4.07	0.0167615	75099.3	99901.9	81110.4	1.36615e+06	1.39731e+06	1.18524e+06
cgd4_230	Uncharacterized protein	4	7	4.07	0.0189604	114430	71378.5	76608.5	1.43523e+06	1.2842e+06	781566
cgd3_530	Uncharacterized protein	16	29	3.98	0.0189604	60476.4	68855.7	82764.2	1.08705e+06	1.60025e+06	906985
cgd2_490	Uncharacterized protein	3	6	3.89	0.0316161	196816	78492.1	92836.2	1.42419e+06	1.37331e+06	889093
cgd6_5410	CP2	3	6	3.62	0.0167615	94137.4	120689	130846	1.38427e+06	1.48072e+06	1.74387e+06
cgd8_3270	DNAJ protein	7	12	3.6	0.0484944	68409.9	127273	57693.1	2.52228e+06	831721	583351
cgd6_1110	Uncharacterized Secreted Protein	3	5	3.57	0.0332667	151918	198779	86226.3	1.80342e+06	1.99738e+06	1.51982e+06
cgd3_570	Uncharacterized protein	2	5	3.53	0.0396107	66583	120246	43480.8	942488	770873	671514
cgd8_2930	GTpase translation elongation factor 2	10	28	3.42	0.0316161	384513	404651	279845	4.1185e+06	4.40559e+06	2.01933e+06
cgd1_920	Actin	3	9	3.37	0.0398518	151200	180954	59498.5	2.2287e+06	1.56131e+06	1.52635e+06
cgd4_3400	AMP-dependent synthetase/ligase	4	7	3.22	0.0189604	87206.9	113718	64749.1	974139	811687	581054
cgd2_3210	Uncharacterized protein	4	11	3.22	0.0269335	182228	203239	95657.8	1.69534e+06	1.77888e+06	1.17919e+06
cgd7_4360	Thioredoxin-like protein	4	10	3.08	0.0456927	257504	69045.5	193856	2.53874e+06	1.15725e+06	1.64005e+06
cgd7_3390	Patatin-like phospholipase	7	15	3.07	0.0371084	251380	413653	156083	2.1101e+06	2.35036e+06	1.33738e+06
cgd4_870	Uncharacterized protein	5	7	3.04	0.0269335	94895.9	78361.4	53445.2	663559	644592	338682
cgd6_1030	Uncharacterized protein	4	10	2.97	0.0167615	74125.9	79674.6	57615.7	581896	498406	748711
cgd1_3650	Uncharacterized protein	5	8	2.91	0.0371084	244055	234341	95912.7	1.76396e+06	1.88596e+06	822837
cgd8_1180	Coronin	4	4	2.85	0.0226965	68197.2	46414.4	67773.4	489999	545613	442903
cgd6_5400	SG3	2	5	2.84	0.0255052	61704.8	51042.3	57243.7	426818	409891	282598
cgd5_2740	Uncharacterized Secreted Protein (WYLE gene family)	6	18	2.81	0.0436883	260126	316448	109560	1.81855e+06	2.39907e+06	1.44437e+06
cgd2_1940	RAB6 protein	2	4	2.8	0.0304989	38268.7	65578.6	55507.1	386500	442675	208612
cgd6_4160	EF-hands domain containing protein	6	16	2.78	0.0269335	432889	405255	318124	2.74845e+06	2.78035e+06	5.03622e+06
cgd2_3350	Uncharacterized protein	4	11	2.76	0.0280147	247235	346379	225160	1.16228e+06	1.67382e+06	2.41982e+06
cgd5_10	Uncharacterized Secreted Protein	4	8	2.74	0.0189604	113215	118664	172700	790430	676150	1.04452e+06
cgd3_1690	DG4	2	4	2.73	0.0371084	476141	468413	251670	3.10581e+06	3.23216e+06	2.66671e+06
cgd5_320	Phospholipase/carboxylesterase/thioesterase	2	2	2.72	0.0416291	118506	98259.4	41656.9	647330	815576	339495
cgd4_3290	Articulin family protein/adjacent paralogous protein	5	12	2.66	0.0269335	514960	546001	269999	2.06281e+06	3.2625e+06	4.40754e+06
cgd6_4620	60S ribosomal protein L26	5	25	2.61	0.0269335	3.10377e+06	3.84399e+06	1.95764e+06	2.07745e+07	1.89031e+07	1.38415e+07
cgd6_1390	Ribosomal protein S23	2	2	2.61	0.0292036	1.08509e+06	1.52079e+06	995511	6.64529e+06	6.25449e+06	6.93247e+06
cgd8_1770	Uncharacterized Secreted Protein	5	9	2.57	0.0386643	136001	131441	141028	665682	808777	1.22154e+06
cgd7_4660	Uncharacterized Protein	4	5	3.2	0.053709	75742.7	265825	91641.9	839626	671596	1.66999e+06
cgd3_3790	60S ribosomal protein L19	2	12	2.48	0.0503916	5.37163e+06	7.24685e+06	2.99581e+06	3.26626e+07	3.00093e+07	2.4822e+07
cgd6_3340	60S ribosomal protein L32	3	24	2.41	0.0429492	3.30173e+06	4.51409e+06	2.14197e+06	1.75569e+07	1.76731e+07	1.41393e+07
cgd4_3020	Alpha/Beta hydrolase fold containing protein	2	3	2.36	0.0167615	88182.2	87722.1	111469	472846	452059	374402
cgd1_3610	Patatin-like phospholipase domain containing protein	2	3	2.36	0.0371084	44568.3	71895.6	43239.9	249417	228172	209916
cgd8_5030	Articulin family protein, Pfs77 protein-related	7	13	2.29	0.0371084	667069	747562	502742	2.30275e+06	3.25317e+06	5.11159e+06
cgd6_570	60S ribosomal protein L23	5	29	2.29	0.0389404	3.37626e+06	3.92284e+06	1.80186e+06	1.64765e+07	1.7143e+07	1.1536e+07
cgd4_3970	Uncharacterized protein	2	4	2.24	0.0371084	130171	110069	62498.3	531541	521437	352159
cgd1_3570	Myosin regulatory light chain	7	14	2.23	0.0371084	299555	319491	189962	1.27238e+06	1.4017e+06	1.41294e+06
cgd8_690	Uncharacterized protein	3	6	2.21	0.0256294	248874	309959	201473	1.28207e+06	1.14785e+06	1.04563e+06
cgd7_3800	Uncharacterized Secreted Protein (CpLSP gene family)	5	8	2.17	0.0167615	115774	87924.1	96806.3	507929	430891	434949
cgd5_3920	Calmodulin-like protein	6	17	2.14	0.0228006	500634	568224	374901	1.6951e+06	2.21195e+06	2.32222e+06
cgd3_3930	60S ribosomal protein L27A	2	8	2.13	0.0436883	2.95462e+06	3.71059e+06	1.59661e+06	1.48958e+07	1.29476e+07	8.75022e+06
cgd5_3170	Histone H2B	2	5	2.08	0.0255052	983113	946501	626530	4.60132e+06	4.01231e+06	2.84942e+06
cgd3_1710	ROP3	2	5	2.07	0.0266023	318589	249307	188366	1.0458e+06	1.21547e+06	809096
cgd5_20	ROP7	3	4	2.02	0.0371084	180770	230362	121221	807046	734252	592509
cgd6_3470	Uncharacterized protein	2	5	3.1	0.061652	206902	225361	198749	1.13704e+06	1.77459e+06	3.4287e+06
cgd8_5380	Uncharacterized protein	2	7	3.25	0.144101	695415	859713	62218	6.59729e+06	7.05936e+06	5.53831e+06
cgd2_640	Metallo-dependent phosphatase-like protein	3	8	3.57	0.0555678	77070.2	206399	61869.5	912812	1.12264e+06	652401
cgd2_2530	Uncharacterized protein	6	15	4.89	0.308644	202422	6.08705e+06	93611.3	6.01352e+06	7.19679e+06	2.8464e+06
cgd5_3210	Uncharacterized protein	18	28	3.82	0.0631111	101366	264979	87943.4	1.39099e+06	1.49337e+06	1.42795e+06
cgd8_4390	Uncharacterized protein	3	3	2.9	0.0695371	121895	39456.8	69275.6	675577	196765	517004
cgd4_1350	RCC1/WD40/YVTN/Zinc finger, RanBP2-type containing protein	4	5	2.86	0.152607	125949	62413	79051.6	766837	572122	146989
cgd8_500	EF-hand calcium-binding domain containing protein	4	9	2.83	0.0569341	268387	334725	227930	838595	1.91352e+06	2.02027e+06
cgd7_3810	Uncharacterized protein	5	7	2.78	0.0694558	64691.4	140031	54324.1	443271	496850	413362
cgd1_3790	Uncharacterized protein	6	13	2.69	0.202817	149279	105847	644051	962791	1.09451e+06	763770
cgd7_1270	Uncharacterized protein	40	89	2.65	0.0557894	361034	488585	151917	2.59826e+06	2.27229e+06	1.39956e+06
cgd2_2550	Uncharacterized protein	21	34	2.65	0.0970133	229869	301380	71237.6	1.27979e+06	1.44715e+06	1.57199e+06
cgd7_3210	Uncharacterized protein	3	7	2.61	0.061652	190970	212304	141343	550025	1.1658e+06	1.53448e+06
cgd6_2220	Uncharacterized transmembrane Protein	2	5	2.59	0.06759	557941	550320	629777	2.08664e+06	3.36433e+06	5.57679e+06
cgd2_4260	40S ribosomal protein S6	7	30	2.49	0.0569243	2.70509e+06	3.29772e+06	1.15506e+06	1.57276e+07	1.516e+07	6.88395e+06
cgd4_840	60S ribosomal protein L24	2	7	2.47	0.237108	1.26189e+06	1.80825e+06	67925.2	6.97716e+06	7.05472e+06	5.05104e+06
cgd8_1780	Uncharacterized protein	2	5	2.45	0.145377	139713	152001	95230.6	935265	761849	221389
cgd8_2490	Uncharacterized protein	8	14	2.42	0.0591491	146159	208394	67912.4	781913	988634	557203
cgd8_3590	Uncharacterized Secreted Protein (WYLE gene family)	5	11	2.42	0.0724099	534870	690881	198345	2863019	3.31921e+06	1.83007e+06
cgd7_4680	Uncharacterized protein	5	9	2.42	0.0753701	398564	392025	113779	2.10213e+06	2.29689e+06	1.25277e+06
cgd5_3720	30S ribosomal protein S17e [rps17e].	5	28	2.37	0.213325	1.80961e+06	2.3367e+06	285038	1.24775e+07	9.34994e+06	1.90516e+06
cgd4_850	Uncharacterized Secreted Protein (CpLSP gene family)	2	3	2.3	0.0687347	81944	90706.7	78995.5	811576	404685	318483
cgd4_4020	Ribosomal protein S5	6	28	2.3	0.0833163	3.41819e+06	2.55981e+06	1.00481e+06	1.33767e+07	1.25964e+07	5.67151e+06
cgd3_3150	Rab5 like small Gtpase	2	4	2.3	0.0961501	195377	115860	57685.1	514515	570917	651593
cgd8_5340	Uncharacterized Secreted Protein	2	3	2.28	0.0935687	82562.5	31884.3	109242	399838	400530	462174
cgd3_1770	Uncharacterized protein	3	4	2.26	0.060401	167013	211683	72057.1	649079	1.07639e+06	801488
cgd4_1580	Ribosomal RNA large subunit methyltransferase E	2	2	2.26	0.123305	87580.7	16424.4	61217.4	368810	292749	253456
cgd5_2260	Uncharacterized protein	2	4	2.26	0.269193	441097	144581	34337.1	954483	692579	285782
cgd8_680	Uncharacterized protein	5	14	2.25	0.0822642	143580	263986	161599	770229	765844	2.6428e+06
cgd6_2720	Uncharacterized protein	2	5	2.24	0.136693	413485	426098	77681.9	1.9506e+06	1.96332e+06	1.72926e+06
cgd6_4950	Uncharacterized protein	3	6	2.18	0.114482	195601	583514	890686	3263420	1.38417e+06	2.64941e+06
cgd7_4420	Calcineurin-like phosphoesterase	8	16	2.16	0.106025	245409	606976	126850	1.0978e+06	4.129e+06	1.0409e+06
cgd7_130	Ribosomal protein S11	4	19	2.11	0.066595	3.72886e+06	4.18541e+06	1.49315e+06	1.6097e+07	1.68796e+07	8.9081e+06
cgd8_2870	60S ribosomal protein L10A	3	4	2.11	0.285278	558902	118330	98762.7	512271	289822	2.02283e+06
cgd3_600	Uncharacterized protein	6	9	2.07	0.104105	92744.2	196086	61241.3	509071	321211	389862
cgd4_300	Alpha/Beta hydrolase	6	8	2.07	0.113283	265958	231604	61077.5	1.2825e+06	974571	928269
cgd8_2170	Histone H2A	2	10	2.07	0.153042	665873	770217	325431	3.20191e+06	2.79632e+06	831156
cgd6_5310	Uncharacterized protein	2	3	2.05	0.133991	114818	112081	19541.6	464457	659249	422042
cgd7_2250	40S ribosomal protein S3 KH2	7	29	2.02	0.061652	4.27527e+06	5.02181e+06	1.97306e+06	1.72845e+07	1.84346e+07	9.3988e+06
cgd2_1870	Guanine nucleotide-binding protein	4	9	1.99	0.113283	847687	489729	260475	1.80247e+06	1.94893e+06	2.17457e+06
cgd8_2790	Pleckstrin homology (PH domain) containing protein	58	150	1.98	0.0309943	1.01277e+06	640025	878020	2.86164e+06	3.45977e+06	5.53661e+06
cgd6_3180	40S ribosomal protein S15	4	21	1.98	0.061652	2.22503e+06	2.39434e+06	926392	1.0093e+07	8.79447e+06	5.34859e+06
cgd8_650	60S ribosomal protein L23A	3	17	1.96	0.0371084	4.80876e+06	5.96433e+06	3.05042e+06	1.87449e+07	1.88623e+07	1.25336e+07
cgd5_1640	MORN repeat containing protein	7	17	1.96	0.0695371	287097	303534	213271	768340	1.11588e+06	2.09484e+06
cgd7_320	50S-L18Ae/60S-L20/60S-L18A ribosomal proteins	6	14	1.95	0.0419214	1.49989e+06	1.78863e+06	1.51841e+06	5.88701e+06	3.71306e+06	5.90159e+06
cgd6_420	Uncharacterized protein	2	3	1.93	0.0501077	271566	172695	223956	1.19106e+06	536517	851913
cgd7_3120	Thiamine pyrophosphate enzyme	5	9	1.9	0.0354557	299889	334347	183718	1.11907e+06	1.29145e+06	737810
cgd5_3160	Actin	10	72	1.9	0.048034	1.00169e+07	1.09416e+07	4.93923e+06	4.2963e+07	3.72623e+07	2.40705e+07
cgd5_3040	40S ribosomal protein S7	5	14	1.9	0.0835913	1.5661e+06	1.59854e+06	528712	7130845	5.83345e+06	3.97659e+06
cgd2_340	RING/FYVE/PHD-type Zinc finger-containing protein	5	7	1.88	0.0915963	192671	282935	98003.9	710849	760398	456418
cgd7_1900	Mitochondrial NADH dehydrogenase	2	2	1.87	0.0366014	164786	183192	103676	496569	604038	667760
Cgd2_2990	60S ribosomal protein L13	2	11	1.87	0.0882193	2.06857e+06	2.75405e+06	943257	9.60949e+06	7.54751e+06	4.05251e+06
cgd2_3090	Uncharacterized protein	2	5	1.87	0.114482	308232	317535	87817.5	820812	1.1306e+06	1.24828e+06
cgd4_2600	UDP-glucose 4-epimerase	7	19	1.86	0.152607	633602	318468	160340	946177	1.15632e+06	1.32957e+06
cgd1_2270	40S ribosomal protein S26	2	11	1.83	0.0269335	5.76167e+06	7.73192e+06	4.89669e+06	24267047	2.05091e+07	1.67561e+07
cgd3_710	Uncharacterized protein	3	3	1.82	0.113156	47485	138437	166162	490280	553176	338398
cgd7_4300	Zinc finger C2H2 type domain containing protein	2	8	1.81	0.063241	251436	291588	143296	884443	969279	870067
cgd8_4350	60S ribosomal protein L7/L30	7	28	1.78	0.0255052	2.87245e+06	3.51531e+06	2.54279e+06	9.85509e+06	8.35319e+06	9.91235e+06
cgd7_4760	Ribosomal protein S4	7	25	1.78	0.0492762	3.43623e+06	3.63507e+06	1.69132e+06	1.39149e+07	1.17687e+07	7.95441e+06
cgd6_2170	60S ribosomal protein L5	1	5	1.78	0.155863	596725	576660	116904	2242318	1.98029e+06	1.44678e+06
cgd6_190	Pleckstrin homology domain containing protein	5	12	1.77	0.11482	433229	552566	151704	1.82395e+06	1.4756e+06	1.03341e+06
cgd6_4460	Uncharacterized protein with Armadillo-like helical	15	33	1.76	0.0255052	399585	479741	315666	1.35293e+06	1.86797e+06	1.2326e+06
cgd8_5230	Histone H4	1	3	1.75	0.276568	2.35934e+06	2.34367e+06	733815	13692005	7.89876e+06	1.66476e+06
cgd6_3510	Uncharacterized protein	3	7	1.73	0.0189604	690447	676327	523375	2.05251e+06	2.24927e+06	2.83579e+06
cgd5_2210	40S ribosomal protein S13	5	26	1.73	0.253961	5.87628e+06	3.29056e+06	1.90179e+06	1.38992e+07	1.08948e+07	3.74508e+06
cgd8_1840	Ribosomal protein S4/S9	7	22	1.71	0.0367117	2.59911e+06	3.10122e+06	1.68689e+06	1.34057e+07	8.47587e+06	7.18918e+06
cgd6_4190	60S ribosomal protein L10/L16, alpha/beta hammerhead	4	5	1.69	0.0569341	410438	393116	394041	1.2677e+06	1.08315e+06	1.88779e+06
cgd8_4020	Uncharacterized protein	4	5	1.68	0.0855895	229752	340856	120277	1.19655e+06	507262	737245
cgd2_2130	ATP-dependent 6-phosphofructokinase	4	6	1.68	0.109678	139147	109069	167650	444344	522018	218297
cgd6_980	SET domain containing protein	3	5	1.67	0.124451	135921	138638	110926	514907	432184	206084
cgd4_470	60S ribosomal protein L18	4	19	1.66	0.0263393	2.33901e+06	2.41054e+06	1.85754e+06	7.38537e+06	5.89562e+06	9.05383e+06
cgd1_3000	60S ribosomal protein L27	5	11	1.63	0.0379356	1.21538e+06	1.3123e+06	673514	5.37972e+06	3.75295e+06	3.17469e+06
cgd8_4360	Ribosomal protein S8	3	20	1.63	0.286866	753155	743932	55276.6	3.07624e+06	2.30296e+06	665494
cgd2_3000	40S ribosomal protein S16	5	17	1.62	0.0255052	2.09483e+06	2.38046e+06	1.69524e+06	8930819	6.45166e+06	6.22581e+06
cgd6_4320	40S ribosomal protein S5	3	16	1.62	0.0961501	1.59802e+06	1.55689e+06	524840	7.17178e+06	4.78813e+06	2.87514e+06
cgd3_2440	Ribosomal protein S18A	4	12	1.6	0.118333	2.49895e+06	2.78013e+06	833820	9.01169e+06	7.5574e+06	4.96352e+06
cgd5_1650	DJ-1/PfpI	2	4	1.59	0.263832	538003	416846	29052.7	1.02169e+06	1.25489e+06	1.82343e+06
cgd3_860	ARF/SAR type Small GTPase superfamily	1	11	1.58	0.10783	288312	357050	89301.8	648212	2.20796e+06	863725
cgd4_2260	60S acidic ribosomal protein P0	2	8	1.56	0.0282763	459285	475770	389026	1.35284e+06	1.213e+06	1.84342e+06
cgd6_4630	40S ribosomal protein S8	5	28	1.55	0.10407	2.58704e+06	2.86308e+06	1.10662e+06	1.00709e+07	7.58462e+06	3.92276e+06
cgd3_1300	60S ribosomal protein L12	2	5	1.54	0.135729	947811	1.31815e+06	398614	2.7504e+06	2.26966e+06	3.19475e+06
cgd6_3190	60S ribosomal protein L4/L1e	8	41	1.5	0.0269335	2.9218e+06	3.547e+06	2.38508e+06	10197570	6.93352e+06	8.25366e+06
cgd8_430	60S ribosomal protein L7A	3	15	1.5	0.048034	1.08253e+06	1.0323e+06	688077	3.11194e+06	2.9269e+06	2.86899e+06
cgd8_3600	Uncharacterized protein	2	2	1.5	0.105944	67239.6	57029.6	72196.9	409906	154438	190661
cgd7_1340	Uncharacterized protein	12	38	1.48	0.0255052	1.56215e+06	1.82582e+06	1.27925e+06	3.98504e+06	4.36663e+06	5.62535e+06
cgd7_5270	Eukaryotic translation initiation factor 2 alpha subunit/S1 RNA binding domain containing protein	5	10	1.48	0.0456927	200984	241343	121345	466196	799967	561386
cgd5_940	Histone H2A	1	15	1.48	0.0487794	3.54762e+06	3.34447e+06	1.90512e+06	1.38813e+07	9.31221e+06	6.77935e+06
cgd8_4310	PH domain-like protein	2	11	1.47	0.0608622	3.10477e+06	3.43781e+06	2.80651e+06	5.91452e+06	8.57649e+06	1.03194e+07
cgd3_640	Acyl-CoA synthetase	3	4	1.47	0.421852	78920.3	151679	226071	633148	421154	100085
cgd3_1250	Ribosomal protein L14	4	15	1.46	0.030549	3.07468e+06	3.94162e+06	2.55534e+06	1.01742e+07	6.99272e+06	8.45915e+06
cgd5_4110	EF-hand domain containing protein	2	5	1.45	0.393838	106972	379032	55640.9	292174	327256	284630
cgd4_3270	Hsp70 protein	6	9	1.44	0.0343976	531053	584168	395405	1.13766e+06	1.43837e+06	1.90123e+06
cgd3_3770	Hsp90	16	51	1.44	0.0458734	3.37964e+06	3.7997e+06	2.3421e+06	8.43473e+06	9.15144e+06	9.8643e+06
cgd5_390	Winged helix-turn-helix DNA-binding domain containing protein	3	9	1.43	0.397237	238583	260144	797899	699405	529416	726883
cgd6_2460	60s ribosomal protein L21	4	17	1.42	0.0368308	2.32785e+06	2.80769e+06	1.60096e+06	8.77494e+06	6.03983e+06	6.23462e+06
cgd2_2700	Brf1p like coiled coil protein	6	12	1.42	0.0519924	399006	599982	490300	1.31186e+06	924759	1.69773e+06
cgd4_2400	60S ribosomal protein L31	3	12	1.42	0.0970766	1.07735e+06	1.10974e+06	461461	3.95204e+06	2.89097e+06	1.64347e+06
cgd5_970	60S ribosomal protein L13A	5	15	1.41	0.0302355	1.81942e+06	1.87941e+06	1.16048e+06	7.3453e+06	4.77935e+06	4.83451e+06
cgd8_3610	Uncharacterized Secreted Protein	5	6	1.41	0.053709	387913	363883	207603	775016	963957	1.1093e+06
cgd4_2370	Lysine--tRNA ligase	2	3	1.4	0.0255052	162271	171687	135225	343378	428410	469694
cgd7_4460	60S ribosomal protein L6	6	22	1.4	0.0309943	2.13733e+06	2.23436e+06	1.42997e+06	6.76298e+06	4.72645e+06	5.64061e+06
cgd3_4190	Secreted insulinase like peptidase/M16 peptidase-like Metalloenzyme	2	3	1.4	0.36991	72045.7	37020.5	63910.6	363636	168827	45863.2
cgd7_5000	Vacuolar ATP synthase subunit A	5	13	1.39	0.0371084	346818	412528	265816	776462	974727	910559
cgd8_3900	Sub2p like superfamily II helicase	5	9	1.38	0.0371084	455088	446182	314561	951831	1.16389e+06	1.68247e+06
cgd8_440	60S ribosomal protein L5	2	2	1.38	0.0955835	266518	250881	289559	576983	694392	1.22568e+06
cgd2_2580	Uncharacterized protein	4	6	1.37	0.0582283	201990	183324	110828	477976	474731	351558
cgd3_3200	Deoxyribose-phosphate aldolase	7	14	1.37	0.201139	283158	374550	86202.1	476210	820334	733001
cgd2_2560	Uncharacterized protein	5	6	1.36	0.176774	291155	357213	83271.6	749466	897427	740703
cgd3_2110	NOP5NT/snoRNA binding domain containing protein	2	4	1.36	0.249152	147118	157009	17506.8	378365	348072	402289
cgd5_2780	Plectin/S10 domain containing protein	2	5	1.35	0.0608622	1.00076e+06	1.1049e+06	589555	4.99543e+06	2.22172e+06	2.54234e+06
cgd5_1490	Uncharacterized Secreted Protein	2	2	1.35	0.255554	104211	123753	51712.8	266045	304014	94019.5
cgd7_480	L-lactate/malate dehydrogenase	7	25	1.34	0.0269335	2.07225e+06	1.87555e+06	1.56156e+06	3.76574e+06	4.75697e+06	5.2823e+06
cgd4_1133	Uncharacterized protein	4	19	1.31	0.0255052	3.65895e+06	3.69993e+06	2.71669e+06	7720034	9.07004e+06	1.03419e+07
cgd4_2300	Ubiquitin-activating enzyme E1	4	4	1.31	0.0644359	145867	225529	137631	307810	412691	362859
cgd6_2620	Vesicle-associated membrane protein with MSP (Major sperm protein) domain	5	11	1.29	0.0936505	295898	286690	103655	701810	682272	1.2014e+06
cgd2_2100	Uncharacterized protein	2	11	1.29	0.152607	5.28422e+06	6.20104e+06	2.11613e+06	11482537	1.31497e+07	1.29524e+07
cgd8_3450	60S ribosomal protein L17/L22	2	7	1.28	0.0687347	1.9237e+06	2.0592e+06	1.07252e+06	5.60605e+06	4.65804e+06	4.37481e+06
cgd7_5140	Uncharacterized Protein	3	12	1.27	0.0385793	2.78051e+06	3.30963e+06	1.99676e+06	5.77103e+06	6.7009e+06	8.24884e+06
cgd1_3040	Triosephosphate isomerase	2	7	1.27	0.228435	799357	468456	203824	1.13221e+06	1.61387e+06	668174
cgd6_313	Uncharacterized protein	3	24	1.25	0.290524	3.40825e+06	4.16409e+06	672888	8.08556e+06	8.74468e+06	3.53396e+06
cgd1_140	Uncharacterized Secreted Protein (CpLSP gene family)	8	13	1.24	0.477295	470250	558485	1.97608e+06	1.3179e+06	1.16302e+06	1.62561e+06
cgd4_3860	TCP-1/cpn60 chaperonin	2	2	1.23	0.124451	187029	112507	75510.8	264605	253273	356657
cgd7_4500	Uncharacterized Secreted Protein	3	6	1.23	0.226739	396825	498149	101810	928729	1.24012e+06	539247
cgd6_1630	CS domain containing protein	2	3	1.22	0.290524	444915	377782	63467.8	883068	1.0386e+06	394096
cgd8_4290	PH domain-like protein	9	61	1.16	0.0648962	9.49912e+06	1.12646e+07	6.51382e+06	1.60657e+07	2.14934e+07	2.12939e+07
cgd8_4300	Uncharacterized protein	3	24	1.16	0.0785142	4.53092e+06	5.38344e+06	4.29811e+06	8.35519e+06	1.01341e+07	1.51577e+07
cgd2_790	LH2/LCCL/SRCR domain containing protein	25	142	1.15	0.0726729	9.45742e+06	1.04734e+07	8.80298e+06	1.72703e+07	2.10581e+07	2.98094e+07
cgd1_850	40S ribosomal protein S19	3	18	1.14	0.0371084	1.63987e+06	1.89343e+06	1.42369e+06	3.35529e+06	3.61758e+06	5.08482e+06
cgd7_1730	CpCCp1/Cpa135	33	153	1.14	0.113767	7.56947e+06	7.51379e+06	7.15327e+06	1.26164e+07	1.66032e+07	2.52189e+07
cgd7_300	CpCCP2 extracellular protein with a signal peptide, ricin,	36	180	1.12	0.0699762	5.53042e+06	5.84194e+06	4.59512e+06	9.46688e+06	1.19842e+07	1.70556e+07
cgd7_4050	Ribosomal protein L38	2	15	1.1	0.060401	6.77866e+06	8.36739e+06	4.96735e+06	1.71489e+07	1.45438e+07	1.12863e+07
cgd1_3530	RNA recognition motif domain containing protein	2	8	1.1	0.0695371	541277	597943	319100	1.00047e+06	1.16245e+06	1.43049e+06
cgd4_40	Ubiquitin-like modifier-activating enzyme Apg7	2	3	1.1	0.117886	285854	325077	151502	613546	610738	667391
cgd4_3950	RPN2/26s proteasome regulatory subunit	2	2	1.1	0.172331	341414	243916	113566	493995	645115	522390
cgd2_20	Heat shock 70 protein	11	36	1.09	0.0380303	3.04417e+06	3.04554e+06	2.14763e+06	4.74421e+06	6.52525e+06	6.49608e+06
cgd8_400	60S ribosomal protein L6	2	7	1.09	0.116301	2.51936e+06	2.08533e+06	890195	7.66675e+06	3.85959e+06	4.43023e+06
cgd1_280	Short-chain dehydrogenase/reductase SDR	2	2	1.08	0.118921	538293	718389	616000	1.2982e+06	837884	1.57663e+06
cgd3_190	Fibrillin/EGF-like calcium-binding conserved site-containing protein	3	9	1.07	0.156417	694573	644541	274869	1.95726e+06	1.35612e+06	770421
cgd7_1890	KH1 domain containing protein	8	18	1.06	0.0611548	540770	638446	383332	1.07163e+06	1.12816e+06	1.32285e+06
cgd8_3560	Uncharacterized Secreted Protein (WYLE gene family)	3	4	1.06	0.066595	308571	334891	185570	788346	641400	551476
cgd6_3330	SPX/VTC domain containing protein	3	5	1.05	0.0764464	286487	280621	195495	722584	579295	391940
cgd7_4810	Fibronectin II collagen-binding/PA14 domain containing protein	13	84	1.04	0.0398518	1.73815e+07	1.81826e+07	1.42654e+07	30519354	3.56798e+07	4.68958e+07
cgd6_3790	Glyceraldehyde-3-phosphate dehydrogenase	7	27	1.03	0.0634231	3.20393e+06	3.34422e+06	2.06403e+06	4.87598e+06	6.55683e+06	6.57126e+06
cgd2_3913	Uncharacterized protein	4	22	1.01	0.114482	2.65315e+06	2.54203e+06	1.30251e+06	3.97621e+06	5.44222e+06	5.12283e+06
cgd5_1440	Uncharacterized Secreted Protein (CpLSP gene family)	4	9	1	0.10726	307408	339243	303889	450000	751649	615101
cgd7_2330	ARF/SAR type small GTPase superfamily	3	4	1	0.775696	175736	178069	93291.1	350486	430384	48928.8
cgd2_130	60S acidic ribosomal protein LP2	2	12	0.99	0.0366981	1.41852e+06	1.12029e+06	1.49238e+06	2.59884e+06	2.81166e+06	3.82037e+06
cgd1_3710	Acetyl-coenzyme A synthetase	5	12	0.99	0.100593	777840	703423	371135	1.39946e+06	1.82389e+06	1.14189e+06
cgd7_220	GTP-binding nuclear protein	5	21	0.98	0.117886	1.07565e+06	1.2387e+06	629312	1.88942e+06	2.11548e+06	2.26798e+06
cgd1_1280	K-homology type RNA binding proteins	2	4	0.98	0.328994	358103	291223	27847.7	556546	575192	648913
cgd6_820	Uncharacterized Secreted Protein	10	71	0.96	0.470694	4.69724e+06	5.48064e+06	568970	9.14142e+06	1.1107e+07	2.3394e+06
cgd1_1510	Signal peptide region containing protein	8	59	0.95	0.114365	9.59357e+06	1.01682e+07	4.34219e+06	1.78345e+07	1.85768e+07	2.59329e+07
cgd8_3290	S-adenosyl-L-methionine-dependent methyltransferase	2	4	0.95	0.152843	329431	307023	128968	572284	708625	593531
cgd6_3010	Polyadenylate-binding protein	4	12	0.92	0.0644555	674665	719816	440485	1.21723e+06	1.27254e+06	1.5266e+06
cgd7_360	Heat shock protein 70	13	47	0.91	0.0648351	3.21764e+06	3.15075e+06	2.0464e+06	4.84352e+06	6.35925e+06	5.9336e+06
cgd3_1290	14-3-3 domain containing protein	1	4	0.9	0.0255052	922519	889089	737240	1.59981e+06	1.99448e+06	1.65426e+06
cgd4_1230	60S ribosomal protein L28	3	31	0.9	0.118677	3.0819e+06	5.05432e+06	5.73928e+06	8.91854e+06	1.00474e+07	9.42665e+06
cgd2_3410	ARF1/2 like small Gtpase	2	12	0.9	0.160554	762546	753431	267199	1.40776e+06	1.88235e+06	1.35846e+06
cgd1_640	Signal peptide region containing protein	41	168	0.9	0.187761	5.57494e+06	5.61885e+06	2.07324e+06	1.04061e+07	9.99703e+06	1.07009e+07
cgd6_4350	26S proteasome subunit P45	2	4	0.84	0.195017	268755	244576	67398.4	1.45609e+06	345477	437375
cgd8_840	26S proteasome subunit P45/AAA+ ATpase	3	4	0.83	0.10581	320579	354370	194711	568938	659182	489728
cgd2_3950	Translation elongation factor EF1B/ribosomal protein S6	2	6	0.82	0.0813816	568063	601201	444287	704845	1.02833e+06	1.00018e+06
cgd8_2160	Poly(ADP-ribose) glycohydrolase	4	4	0.81	0.264267	502626	392523	135836	636804	687601	774164
cgd7_1793	Uncharacterized protein	2	3	0.75	0.419163	175670	215983	12678.7	437452	296356	145499
cgd1_3850	Uncharacterized Secreted Protein (SKSR gene family)	2	2	0.74	0.217273	105532	122359	118019	196859	144537	332167
cgd5_1960	Enolase	8	25	0.73	0.175366	911894	825298	413711	1.37176e+06	1.52816e+06	1.37099e+06
cgd3_3120	AOX/Alternative oxidase	2	2	0.73	0.811915	686523	530555	322284	881430	914529	241095
cgd6_3990	Elongation factor 1-alpha	12	92	0.7	0.151754	1.16919e+07	1.30708e+07	6.22605e+06	1.89658e+07	2.35432e+07	1.87446e+07
cgd1_880	Eukaryotic initiation factor 4A	2	9	0.69	0.386449	820972	770075	58949.9	1.23919e+06	1.42592e+06	1.05708e+06
cgd3_300	nuclear transport factor 2/RRM domain containing protein	3	6	0.66	0.150781	314196	291631	181081	440988	468358	462031
cgd2_3110	Uncharacterized protein	11	45	0.62	0.240663	1.72783e+06	2.01927e+06	887385	2.65777e+06	2.68559e+06	2.57016e+06
cgd4_740	Thioredoxin peroxidase-like protein	5	18	0.58	0.195195	2.68655e+06	2.78808e+06	1.43424e+06	3.29395e+06	4.34624e+06	4.01312e+06
cgd8_570	Proteasome regulatory complex Rpn1 subunit	4	5	0.52	0.258163	242219	280781	102259	347376	470527	308434
cgd5_230	Uncharacterized protein	3	8	0.5	0.173229	367189	386520	262382	386121	520339	548294
cgd1_3810	Uncharacterized protein	17	77	0.47	0.363774	7.13418e+06	9.04794e+06	4.48115e+06	7.3616e+06	9.8852e+06	1.07215e+07
cgd6_5440	Uncharacterized protein	14	58	0.45	0.18848	4.76275e+06	5.73235e+06	3.894e+06	5.95378e+06	6.49755e+06	6.74696e+06
cgd8_320	Uncharacterized protein	5	10	0.41	0.258529	1.1952e+06	1.27336e+06	644973	1.94156e+06	1.58594e+06	1.2542e+06
cgd3_3440	Heat shock protein HSP70	5	9	0.38	0.410457	275227	310039	90634.6	358419	692013	206287
cgd7_4450	Elongation factor EF1-gamma (Glutathione S-transferase family)	3	11	0.37	0.191725	840945	866075	420183	1.08039e+06	1.63002e+06	1.08505e+06
cgd2_2110	Uncharacterized protein	7	52	0.27	0.688609	2.79326e+07	3.05403e+07	5.46176e+07	3.19831e+07	3.67056e+07	6.75296e+07
cgd5_60	Centrin like protein with 4x EF hands	2	6	0.24	0.364568	794037	862533	825899	974682	803834	1.04967e+06
cgd6_10	Uncharacterized protein	2	5	0.21	0.984037	818611	1.17086e+06	2.17656e+06	1.35525e+06	997388	1.48991e+06
cgd2_600	T-complex protein 1 alpha subunit	5	7	0.2	0.600006	221966	230167	69943.8	254254	360650	122161
cgd6_2450	Glycogen/starch/alpha-glucan phosphorylase	5	9	0.18	0.914236	167093	197586	2.66068e+06	155772	223922	1.39199e+06
cgd2_1020	Proteasome regulatory subunit Rpn9	5	9	0.16	0.615689	631297	912284	722927	591969	809535	2.16687e+06
cgd3_2690	DnaJ domain containing protein	2	2	0.14	0.670253	292621	367488	319093	443575	351507	286823
cgd2_660	Uncharacterized protein	2	4	0.12	0.299593	1.05323e+06	1.2135e+06	1.32112e+06	1.28488e+06	1.3206e+06	1.43246e+06
cgd7_4220	TCP-1/cpn60 chaperonin	2	5	0	0.990665	148176	150210	53993.6	148136	198988	42059.6
cgd8_4720	Seryl-tRNA synthetase, cytoplasmic	2	3	-0.02	0.603484	1.35498e+06	983299	202926	2.16555e+06	966582	602199
cgd3_1580	Alpha glucosidase-like faimly 31 glycosyl hydrolases	16	32	-0.03	0.683372	9.02557e+06	1.27219e+07	137519	1.02212e+07	8.83539e+06	2.82045e+06
cgd4_3430	Uncharacterized protein	16	29	-0.13	0.776465	8.83717e+06	9.99118e+06	3.24399e+07	6.57909e+06	9.14814e+06	2.3925e+07
cgd5_1480	Uncharacterized Secreted Protein	2	4	-0.14	0.547483	934417	984380	774974	845921	908699	712428
cgd3_3370	Uncharacterized protein	29	162	-0.21	0.98406	7.42579e+06	7.00994e+06	5.75964e+06	9.47799e+06	6.04717e+06	5.33642e+06
cgd7_4020	Cryptopsoridial mucin	7	11	-0.22	0.600006	960055	989614	602173	826573	894866	359760
cgd5_2190	DNA/RNA non-specific endonuclease	11	24	-0.3	0.800337	8.63218e+07	1.12315e+08	2.22396e+08	8.92883e+07	9.14937e+07	1.79137e+08
cgd8_1720	Aldehyde/Alcohol dehydrogenase	4	12	-0.34	0.909186	644230	583964	289795	407608	498170	461587
cgd8_3060	Adaptin AP complex subunit alpha	2	2	-0.7	0.600006	310217	340466	99876.4	231125	190636	72190.5
cgd2_1370	Uncharacterized protein with WD40 repeat	13	49	-0.73	0.590545	2.80712e+06	2.91663e+06	1.01338e+06	1.68843e+06	1.77241e+06	1.11136e+06
cgd4_260	WD40-repeat-containing protein	4	8	-0.76	0.103344	908608	1.0183e+06	706024	651747	418749	538076
cgd7_3270	Importin/karyopherin (Arm repeats)	4	7	-0.86	0.0839914	396952	593900	438526	241297	218473	338774
cgd4_4400	Uncharacterized protein	6	19	-0.88	0.399485	4.89743e+06	5.61748e+06	2.08929e+06	2.98028e+06	2.65427e+06	1.89071e+06
cgd1_620	Uncharacterized protein	8	17	-0.96	0.370321	3.69333e+07	3.93858e+07	2.58033e+07	1.33004e+07	1.9029e+07	3.69127e+07
cgd2_810	Calmodulin	1	4	-1.27	0.968344	80878	78298	90046.9	33499.1	22358.6	975243
cgd6_4570	Glutamine synthetase type I	5	11	-1.86	0.048034	2.33116e+06	2.95505e+06	1.49929e+06	640085	947935	491550
cgd1_1570	Transcription factor E2F	2	7	-2.11	0.53466	1.88025e+06	1.58215e+06	92188.3	439960	365800	76513.1
cgd6_4760	Tubulin beta chain	9	50	-2.63	0.0371084	1.11017e+07	1.237e+07	7.36899e+06	1.79694e+06	1.70408e+06	3.46229e+06
cgd4_2860	Tubulin alpha chain	9	40	-2.83	0.100849	1.12246e+07	1.13585e+07	2.66977e+06	1.58631e+06	1.57904e+06	469423
cgd7_1660	Uncharacterized protein	4	9	-3.44	0.0314591	3.87982e+06	4.28312e+06	2.77213e+06	178218	358313	445461
