# Supplementary material for: Cryptosporidium secreted proteins form a complex layered interface with the host cell
Source: PLoS Pathog. 2026 May 14;22(5):e1014212. doi: 10.1371/journal.ppat.1014212 (PMC13241007; doi:10.1371/journal.ppat.1014212)
Supplement: S2 Table — (XLSX) [file ppat.1014212.s009.xlsx]

## Sheet: Sheet1
Primer	Sequence	Used for
GG12	GTTGGCCTGTTAAGCATGTATTGG	Guide forward for DG8-HA and DG8-TurboID
GG13	AAACCCAATACATGCTTAACAGGC	Guide reverse for DG8-HA and DG8-TurboID
GG14	ATCTCGTATCATCTGTTCTAGCTCAAAATGGAAGTGGAGGACGGGAATTC	DNA Repair forward for DG8-HA
GG15	AAGCGTTTTAAGATCTATTCGCCCGCCCGCGTTTAAACTGATTGGTACTA	DNA Repair reverse for DG8-HA and DG8-KO
GG24	GTTGGTAAATTTCCCGCCACCTAAC	Guide forward for SG4-HA and SG4-TurboID
GG25	AAACGTTAGGTGGCGGGAAATTTAC	Guide reverse for SG4-HA and SG4-TurboID
GG26	TTAAAAAGAGATTAAATTCACTAGGAAAGGGAAGTGGAGGACGGGAATTC	DNA Repair forward for SG4-HA
GG27	TTTAGGCGGGAACCTCCGTGTACCGGTCGCGTTTAAACTGATTGGTACTA	DNA Repair reverse for SG4-HA
GG45	TTTGATGAGTCGCAAGGAGA	5’ integration PCR forward for DG8 locus
GG1	GCTGTCCCGTGAGATATAGA	Generic 5’ integration PCR reverse
GG2	TCGTATCGAACGTGCTCGTA	Generic 3’ integration PCR forward
GG46	CAAATCAACTGTAAAGGGGT	3’ integration PCR reverse for DG8 locus
GG51	TACTTGCTTGCAAAGGAGTT	5’ integration PCR forward for SG4-HA
GG127	TGTCAGCTTTTTGATTCTGC	3’ integration PCR reverse for SG4-HA
GG128	GGTCTGAGAAGGAATGGATT	5’ integration PCR forward for DG8-KO; Locus Test N forward for DG8-KO
GG129	TCTGATTCTTTGGAAGCCTT	Locus Test N reverse for DG8-KO
GG147	AACTGAAAGGTTAAGTGTTGGAGCAGCTTTATACGTCCTGGGTTTTAGAGCTAGAAATAG	Double Guide forward for DG8-KO by Gibson
GG148	GCTATTTCTAGCTCTAAAACCCAATACATGCTTAACAGGCCAACACTTAACCTTTCAGTT	Double Guide reverse for DG8-KO by Gibson
GG72	GTATAAGAGAAGTTAACATTTAAGCAGGAGTGGGGAAACTAAATATACTG	DNA Repair forward for DG8-KO
GG143	ATGCAGCCTAGGTTCCTCTATAGTATTCTCCC	Primer forward to amplify U6-guide-scaffold for double guide vector
GG142	CAGGAAACAGCTATGACCATG	Primer reverse to amplify U6-guide-scaffold for double guide vector
GG74	GTTGGATGATGTTATTCCACATAC	Single Guide forward for SG4-KO
GG75	AAACGTATGTGGAATAACATCATC	Single Guide reverse for SG4-KO
GG76	TGTAAATAAGCCAAATCTTGAATTAGAAAGTGGGGAAACTAAATATACTG	DNA Repair forward for SG4-KO
GG77	TCTCTTGAGTTAATCCTTTTCTTCCTGCGCGTTTAAACTGATTGGTACTA	DNA Repair reverse for SG4-KO
GG157	CCTAGGTACCCGTACGACGT	Primer forward to amplify DiCre-LoxP plasmid by PCR
GG156	CTAAATTAATTAATTATATAAATTTGAATATAACTTCG	Primer reverse to amplify DiCre-LoxP plasmid by PCR
GG164	TATTCAAATTTATATAATTAATAATTTAGGACTCTAAGTTAGACGAGAG	Primer forward to amplify Recodonized SG4 for DiCre-LoxP by Gibson
GG165	GTAGTCCGGGACGTCGTACGGGTACCTAGGTTTGCCAAGACTATTCAACC	Primer reverse to amplify Recodonized SG4 for DiCre-LoxP by Gibson
GG168	AACTGAAAGGTTAAGTGTTGGTAAATTTCCCGCCACCTAACGTTTTAGAGCTAGAAATAG	Double guide forward for SG4 DiCre 1st and 2nd strategy
GG169	TGCTATTTCTAGCTCTAAAACAGGTTTACTGAAGAAGGCTTCCAACACTTAACCTTTCAG	Double guide reverse for SG4 DiCre 1st strategy
GG166	AGAAGAAGAAAAGAAAGTTGATGAAGACTTTACTAATAAGGTAGGTTTGTATTTAATTCA	DNA Repair forward for SG4 DiCre 1st strategy
GG167	TTTAGGCGGGAACCTCCGTGTACCGGTTTAAACTGATTGGTACTAGT	DNA Repair reverse for SG4 DiCre 1st and 2nd strategy
GG239	TGCTATTTCTAGCTCTAAAACTCCAAAGGTTTTACAGCTTTCCAACACTTAACCTTTCAG	Double guide reverse for SG4 DiCre 2nd strategy
GG240	AATCAGAGGACCTAATTGCAAAAGAAAAAGGTAGGTTTGTATTTAATTCA	DNA Repair forward for SG4 DiCre 2nd strategy
GG309	ATCTCGTATCATCTGTTCTAGCTCAAAATGCTAGCAAGGGCTCGGGCTCG	DNA Repair forward DG8-TurboID
GG64	AAGCGTTTTAAGATCTATTCGCCCGCCAATTAAGATAAAAAGAAAAACTT	DNA Repair reverse DG8-TurboID
GG88	TTAAAAAGAGATTAAATTCACTAGGAAAGGGCTCGGGCTCGACCCAGCTG	DNA Repair forward SG4-TurboID
GG89	TTTAGGCGGGAACCTCCGTGTACCGGTAATTAAGATAAAAAGAAAAACTT	DNA Repair reverse SG4-TurboID
GG35	GACTACCAAAGTGATTCTGACGAC	5’ integration forward for DG3, Locus test forward for DG3
GG36	TTCACCCCCATCTCCCTCTAA	3’ integration reverse for DG3, Locus test reverse for DG3
GG317	GTTGGATTGAAAGGGAGAGAAAGAG	Guide forward for cgd4_3530
GG318	AAACCTCTTTCTCTCCCTTTCAATC	Guide reverse for cgd4_3530
GG319	GTGAGGAGTCAGGTTTTCCTTCTTCCAATGGAAGTGGAGGACGGGAATTC	DNA Repair forward for Cgd4_3530
GG320	TCACAATGTTACACACTATTCTTTCCCCGCGTTTAAACTGATTGGTACTA	DNA Repair reverse for cgd4_3530
