# Supplementary material for: Cryptosporidium secreted proteins form a complex layered interface with the host cell
Source: PLoS Pathog. 2026 May 14;22(5):e1014212. doi: 10.1371/journal.ppat.1014212 (PMC13241007; doi:10.1371/journal.ppat.1014212)
Supplement: S3 Table — (XLSX) [file ppat.1014212.s010.xlsx]

## Sheet: Sheet1
Antibody/dye	Reference	Dilution IFA	Dilution intestinal section IFA	Dilution U-ExM	Dilution WB
Anti-HA (rat)	Sigma Aldrich 11867423001	1/2,000	1/500	1/500	-
Anti-Cp23 (mouse)	LSBio LS-C137378	1/2,000	-	-	-
VVL-FITC	Vector Laboratories VC-FL-1231	1/2,000	-	-	-
NHS-ester Alexa Fluor 488	Thermo Scientific 46402	-	-	1/500	-
NHS-ester Alexa Fluor 650	Thermo Scientific 62265	-	-	1/500	-
Hoechst	Invitrogen H3570	1/10,000	1/2,000	1/500	-
Phalloidin 647	Thermo Scientific A22287	1/2,000	1/500	-	-
Bodipy TR Ceramide	Invitrogen D7540	-	-	1/500	-
Lectin HPA, Alexa Fluor 647	Thermo Scientific L32454	-	-	1/500	-
PanCp (rabbit)	Gifted by David Sibley	-	1/5,000	1/1,000	-
1B5 (mouse)	Gifted by David Sibley	-	1/500	1/250	-
Rabbit Sera 22 against DG8	Generated with Eurogentec	1/2,000	1/500	1/1,000	1/1,000
Pre-immune Serum 22	Obtained from Eurogentec	-	-	-	1/1,000
Rabbit Sera 23 against DG8	Generated with Eurogentec	1/2,000	1/500	1/1,000	1/1,000
Pre-immune serum 23	Obtained from Eurogentec	-	-	-	1/1,000
Rabbit Sera 26 against SG4	Generated with Eurogentec	1/2,000	1/500	1/1,000	1/1,000
Pre-immune serum 26	Obtained from Eurogentec	-	-	-	1/500
Rabbit Serum 27 against SG4	Generated with Eurogentec	1/2,000	1/500	1/1,000	1/500
Pre-immune serum 27	Obtained from Eurogentec	-	-	-	1/500
Anti-GFP (mouse)	Thermo Scientific A-11122	-	-	-	1/1,000
