# Supplementary material for: Cryptosporidium secreted proteins form a complex layered interface with the host cell
Source: PLoS Pathog. 2026 May 14;22(5):e1014212. doi: 10.1371/journal.ppat.1014212 (PMC13241007; doi:10.1371/journal.ppat.1014212)
Supplement: S4 Table — (XLSX) [file ppat.1014212.s011.xlsx]

## Sheet: Growth Assay in vitro
Growth assay in vitro
Replicate 1	24h DG8-HA	48h DG8-HA	24h DG8-KO	48h DG8-KO
	861000	7710000	202000	1400000
	757000	7030000	282000	641000
	901000	8290000	307000	1040000
Replicate 2	24h DG8-HA	48h DG8-HA	24h DG8-KO	48h DG8-KO
	279000	2490000	185000	504000
	321000	1940000	130000	867000
	287000	2930000	147000	703000
Replicate 3	24h DG8-HA	48h DG8-HA	24h DG8-KO	48h DG8-KO
	339000	6110000	61000	690000
	444000	5340000	64500	795000
	388000	3670000	50700	600000

## Sheet: Virulence Assay in vivo
Virulence assay in vivo
Replicate 1	DG8-HA									DG8-KO
Days	3	5	7	9	11	13	15	18		3	5	7	9	11	13	15	18
Relative luminescence	7370	193000	466000	207000	133000	27700	1514	1464		80	274	6370	29400	43800	36300	2000	696
	6960	218000	443000	200000	146000	25000	1282	1380		124	254	5490	20300	41400	36700	2110	596
	7510	236000	579000	201000	176000	29500	1360	1520		130	264	8130	28900	44300	36300	2362	700
Replicate 2	DG8-HA									DG8-KO
Days	3	5	7	9	11	13	15	18		3	5	7	9	11	13	15	18
Relative luminescence	48900	566000	201000	67900	21600	7660	63500	554		170	936	9290	38000	26600	6510	626	270
	47300	536000	204000	66700	20700	7560	61800	542		148	1030	9180	38800	27200	6690	614	266
	47600	535000	194000	67100	20900	7340	60300	654		146	896	9310	39000	27700	6670	648	244
Replicate 3	DG8-HA									DG8-KO
Days	3	5	7	9	11	13	15	18		3	5	7	9	11	13	15	18
Relative luminescence	14800	319000	329000	62400	32600	9120	6760	1560		208	1660	15600	11000	20500	3020	4730	358
	14800	344000	335000	79600	30400	8900	6580	1590		172	1460	14900	10200	20400	4110	4440	388
	14600	310000	322000	55000	40200	11400	6470	1610		218	1580	15300	11000	20400	3960	4540	312

## Sheet: 2h infection in vitro
Microscope: Axiocam, 63x lens
100,000 oocysts for 2h infection
DG8-HA
	Replicate 1			Replicate 2			Replicate 3
	Image	Intracellular parasites		Image	Intracellular parasites		Image	Intracellular parasites
	Set 1	4		Set 1	2		Set 1	0
	Set 2	3		Set 2	2		Set 2	0
	Set 3	3		Set 3	7		Set 3	4
	Set 4	2		Set 4	4		Set 4	9
	Set 5	3		Set 5	3		Set 5	0
	Set 6	1		Set 6	0		Set 6	4
	Set 7	1		Set 7	8		Set 7	1
	Set 8	3		Set 8	3		Set 8	3
	Set 9	1		Set 9	0		Set 9	3
	Set 10	0		Set 10	3		Set 10	3
	Set 11	3		Set 11	4		Set 11	3
	Set 12	6		Set 12	1		Set 12	2
	Set 13	2		Set 13	0		Set 13	4
	Set 14	1		Set 14	0		Set 14	1
	Set 15	3		Set 15	0		Set 15	0
	Set 16	4		Set 16	2		Set 16	1
	Set 17	0		Set 17	1		Set 17	7
	Set 18	5		Set 18	1		Set 18	0
	Set 19	5		Set 19	0		Set 19	3
	Set 20	5		Set 20	4		Set 20	1
	Set 21	4		Set 21	1		Set 21	5
	Set 22	0		Set 22	1		Set 22	0
	Set 23	2		Set 23	2		Set 23	0
	Set 24	4		Set 24	1		Set 24	0
	Set 25	4		Set 25	2		Set 25	0
	Set 26	2		Set 26	0		Set 26	3
	Set 27	1		Set 27	2		Set 27	3
	Set 28	8		Set 28	6		Set 28	0
	Set 29	1		Set 29	0		Set 29	4
	Set 30	0		Set 30	6		Set 30	0
	Set 31	4		Set 31	6		Set 31	3
	Set 32	3		Set 32	2		Set 32	0
	Set 33	0		Set 33	4		Set 33	1
	Set 34	0		Set 34	4		Set 34	0
	Set 35	6		Set 35	1		Set 35	2
	Set 36	3		Set 36	3		Set 36	0
	Set 37	3		Set 37	1		Set 37	3
	Set 38	6		Set 38	6		Set 38	5
	Set 39	2		Set 39	4		Set 39	1
	Set 40	4		Set 40	1		Set 40	5
	Total	112		Total	98		Total	84
Microscope: Axiocam, 63x lens
100,000 oocysts for 2h infection
DG8-KO
	Replicate 1			Replicate 2			Replicate 3
	Image	Intracellular parasites		Image	Intacellular parasites		Image	Intracellular parasites
	Set 1	0		Set 1	0		Set 1	1
	Set 2	1		Set 2	1		Set 2	1
	Set 3	0		Set 3	0		Set 3	1
	Set 4	0		Set 4	2		Set 4	4
	Set 5	0		Set 5	1		Set 5	4
	Set 6	1		Set 6	0		Set 6	4
	Set 7	0		Set 7	0		Set 7	2
	Set 8	2		Set 8	0		Set 8	0
	Set 9	3		Set 9	1		Set 9	3
	Set 10	0		Set 10	0		Set 10	3
	Set 11	0		Set 11	0		Set 11	4
	Set 12	0		Set 12	0		Set 12	1
	Set 13	1		Set 13	0		Set 13	0
	Set 14	2		Set 14	0		Set 14	1
	Set 15	0		Set 15	0		Set 15	1
	Set 16	0		Set 16	0		Set 16	0
	Set 17	0		Set 17	0		Set 17	1
	Set 18	0		Set 18	0		Set 18	1
	Set 19	0		Set 19	0		Set 19	2
	Set 20	1		Set 20	1		Set 20	0
	Set 21	0		Set 21	1		Set 21	1
	Set 22	1		Set 22	0		Set 22	0
	Set 23	1		Set 23	6		Set 23
	Set 24	6		Set 24	0		Set 24	1
	Set 25	2		Set 25	1		Set 25	0
	Set 26	5		Set 26	1		Set 26	4
	Set 27	0		Set 27	0		Set 27	0
	Set 28	0		Set 28	1		Set 28	2
	Set 29	0		Set 29	0		Set 29	0
	Set 30	1		Set 30	3		Set 30	0
	Set 31	2		Set 31	0		Set 31	0
	Set 32	2		Set 32	1		Set 32	1
	Set 33	0		Set 33	0		Set 33	1
	Set 34	0		Set 34	3		Set 34	0
	Set 35	0		Set 35	0		Set 35	0
	Set 36	0		Set 36	0		Set 36	0
	Set 37	0		Set 37	1		Set 37	3
	Set 38	6		Set 38	2		Set 38	0
	Set 39	2		Set 39	1		Set 39	0
	Set 40	3		Set 40	0		Set 40	1
	Total	42		Total	27		Total	48
	1st Replicate	DG8-HA	DG8-KO	2nd Replicate	DG8-HA	DG8-KO	3rd Replicate	DG8-HA	DG8-KO
	Total Nr of intracellular parasites	112	42	Total Nr of intracellular parasites	98	27	Total Nr of intracellular parasites	84	48
						1.02041
	Normalization to 100% to control of replicate 2	114.286	42.8571		100	27.551		85.7143	48.9796
		Triplicate HA	Triplicate KO
	Normalize	114.286	42.8571
		100	27.551
		85.7143	48.9796
	average	100	39.7959
	standard derivation	14.2857	11.0374
		Difference in average	60.2041

## Sheet: Fig 4C image analyses
swiss roll DG8-HA anti-DG8				swiss roll SG4-HA anti-SG4				swiss roll SG4-HA anti-DG8				swiss roll DG8-HA anti-SG4
Distance_(microns)	anti-DG8 (magenta)	DG8-HA (green)		Distance_(microns)	anti-SG4 (magenta)	SG4-HA (green)		Distance_(microns)	anti-DG8 (magenta)	SG4-HA (green)		Distance_(microns)	anti-SG4 (magenta)	DG8-HA (green)
0	0	0.000139		0	0	0		0	0.001002	0.001061		0	0.000453	0
0.0101	0	0.000139		0.01051	0	0		0.02902	0.001233	0.002121		0.02048	0.000516	0.00021
0.0202	0	0.000139		0.02102	0	0		0.05805	0.00134	0.003568		0.04097	0.000593	0.000342
0.03031	0	0.000139		0.03153	0	0		0.08707	0.001196	0.005353		0.06145	0.000703	0.000498
0.04041	0	0.000139		0.04204	0	0		0.11609	0.000896	0.006561		0.08194	0.000837	0.000711
0.05051	0	0.000139		0.05255	0	0		0.14512	0.000582	0.006611		0.10242	0.000971	0.001133
0.06061	0	0.000234		0.06306	0	0		0.17414	0.000373	0.005147		0.1229	0.001092	0.001477
0.07071	0	0.000278		0.07357	0	0.001526		0.20317	0.000345	0.003651		0.14339	0.001189	0.00165
0.08082	0	0.000278		0.08408	0	0.001526		0.23219	0.000429	0.002253		0.16387	0.001187	0.001642
0.09092	0	0.000278		0.0946	0	0.001526		0.26121	0.000592	0.00162		0.18435	0.001174	0.00159
0.10102	0	0.000278		0.10511	0	0.001526		0.29024	0.000737	0.001957		0.20484	0.001157	0.001363
0.11112	0	0.000278		0.11562	0	0.001526		0.31926	0.000847	0.00282		0.22532	0.001235	0.001253
0.12122	0	0.000278		0.12613	0	0.001526		0.34828	0.00091	0.003495		0.24581	0.001329	0.001245
0.13133	0	0.000258		0.13664	0	0.001526		0.37731	0.001049	0.004382		0.26629	0.001427	0.000928
0.14143	0	0.000149		0.14715	0	0.001526		0.40633	0.001271	0.006134		0.28677	0.001522	0.000821
0.15153	0	0.000139		0.15766	0	0.001526		0.43535	0.001699	0.009653		0.30726	0.001607	0.000934
0.16163	0	0.000139		0.16817	0	0.001526		0.46438	0.002477	0.013361		0.32774	0.001626	0.001035
0.17173	0	0.000139		0.17868	0	0.001526		0.4934	0.003703	0.019849		0.34822	0.001632	0.001468
0.18184	0	0.000139		0.18919	0	0.001526		0.52243	0.005398	0.02854		0.36871	0.001662	0.002019
0.19194	0	0.000139		0.1997	0	0.001526		0.55145	0.007581	0.04149		0.38919	0.00182	0.003067
0.20204	0	0.000139		0.21021	0	0.001526		0.58047	0.010199	0.056553		0.40968	0.002072	0.004195
0.21214	0	0.000193		0.22072	0	0.001526		0.6095	0.013035	0.07188		0.43016	0.002477	0.005723
0.22224	0	0.000278		0.23123	0	0.001526		0.63852	0.016298	0.092123		0.45064	0.003143	0.006673
0.23235	0	0.000278		0.24174	0	0.001526		0.66754	0.020153	0.119701		0.47113	0.00393	0.006961
0.24245	0	0.000175		0.25225	0	0.001526		0.69657	0.026347	0.15268		0.49161	0.004816	0.00594
0.25255	0	0.000139		0.26276	0	0.001526		0.72559	0.036939	0.196539		0.51209	0.005769	0.004703
0.26265	0	0.00021		0.27328	0	0.001526		0.75461	0.051972	0.250699		0.53258	0.006652	0.003659
0.27275	0	0.000278		0.28379	0	0.001526		0.78364	0.070828	0.319882		0.55306	0.007495	0.003128
0.28286	0	0.000278		0.2943	0	0.002783		0.81266	0.09264	0.408584		0.57355	0.008408	0.003039
0.29296	0	0.000278		0.30481	0	0.003053		0.84169	0.117639	0.549285		0.59403	0.009347	0.003545
0.30306	0	0.000278		0.31532	0	0.003053		0.87071	0.147647	0.698125		0.61451	0.010499	0.003695
0.31316	0	0.000278		0.32583	0	0.003053		0.89973	0.184698	0.793611		0.635	0.011645	0.003695
0.32326	0	0.000288		0.33634	0	0.003181		0.92876	0.23135	0.838242		0.65548	0.012703	0.003382
0.33337	0	0.000407		0.34685	0	0.004579		0.95778	0.286617	0.836762		0.67596	0.013812	0.002933
0.34347	0	0.000513		0.35736	0	0.004579		0.9868	0.353776	0.8278		0.69645	0.01596	0.00308
0.35357	0	0.000557		0.36787	0	0.006105		1.01583	0.429633	0.826871		0.71693	0.018989	0.003818
0.36367	0	0.000549		0.37838	0	0.00663		1.04485	0.515014	0.844466		0.73742	0.024133	0.005386
0.37377	0	0.000435		0.38889	0	0.007632		1.07387	0.61	0.881047		0.7579	0.031678	0.00792
0.38388	0	0.000341		0.3994	0	0.008355		1.1029	0.707718	0.920934		0.77838	0.042766	0.010825
0.39398	0	0.000314		0.40991	0	0.009158		1.13192	0.806463	0.956668		0.79887	0.057361	0.013575
0.40408	0	0.000248		0.42042	0	0.010081		1.16095	0.89301	0.984575		0.81935	0.07773	0.016737
0.41418	0	0.000139		0.43093	0	0.010181		1.18997	0.956681	1		0.83983	0.10378	0.019377
0.42428	2.52e-05	0.000139		0.44145	0	0.01028		1.21899	0.993661	0.998676		0.86032	0.13404	0.022128
0.43439	9.15e-05	0.000215		0.45196	0	0.010379		1.24802	1	0.975826		0.8808	0.168241	0.028288
0.44449	9.44e-05	0.000307		0.46247	0	0.010478		1.27704	0.983946	0.918764		0.90129	0.206688	0.03743
0.45459	9.44e-05	0.000421		0.47298	0	0.010684		1.30606	0.949018	0.816034		0.92177	0.247969	0.04903
0.46469	9.44e-05	0.000524		0.48349	0	0.010684		1.33509	0.889576	0.660549		0.94225	0.293795	0.060794
0.47479	6.07e-05	0.000652		0.494	0	0.012119		1.36411	0.817471	0.505188		0.96274	0.341271	0.070463
0.4849	5.52e-05	0.000775		0.50451	0	0.012018		1.39313	0.743607	0.383226		0.98322	0.394151	0.07975
0.495	7.52e-05	0.000946		0.51502	0	0.011919		1.42216	0.642717	0.289615		1.0037	0.451965	0.091357
0.5051	9.44e-05	0.000971		0.52553	0.000293	0.01182		1.45118	0.52133	0.219923		1.02419	0.509876	0.109341
0.5152	9.44e-05	0.000862		0.53604	0.000293	0.010684		1.48021	0.397453	0.164233		1.04467	0.565495	0.137531
0.5253	9.44e-05	0.000754		0.54655	0.000293	0.010684		1.50923	0.296056	0.115844		1.06516	0.611813	0.175786
0.53541	9.44e-05	0.000729		0.55706	0.000293	0.010684		1.53825	0.212473	0.078836		1.08564	0.652219	0.220918
0.54551	9.44e-05	0.000799		0.56757	0.000293	0.010684		1.56728	0.154656	0.051973		1.10612	0.678961	0.264798
0.55561	9.44e-05	0.000706		0.57808	0.000587	0.010684		1.5963	0.119723	0.033777		1.12661	0.701096	0.300561
0.56571	2.43e-05	0.000684		0.58859	0.000587	0.012211		1.62532	0.090998	0.025284		1.14709	0.72448	0.322478
0.57581	0	0.000592		0.5991	0.000965	0.013297		1.65435	0.067462	0.018763		1.16758	0.758402	0.331727
0.58592	0	0.00058		0.60961	0.001239	0.013737		1.68337	0.049247	0.013641		1.18806	0.801132	0.332604
0.59602	0	0.000564		0.62013	0.001807	0.015022		1.71239	0.035756	0.010336		1.20854	0.850835	0.330902
0.60612	0	0.000672		0.63064	0.002668	0.015263		1.74142	0.025937	0.007852		1.22903	0.896079	0.334767
0.61622	0	0.000718		0.64115	0.003546	0.015263		1.77044	0.019158	0.008765		1.24951	0.931478	0.335373
0.62632	0	0.000825		0.65166	0.004955	0.015263		1.79947	0.014063	0.012597		1.26999	0.963369	0.347814
0.63643	0	0.000835		0.66217	0.006629	0.016634		1.82849	0.010697	0.014537		1.29048	0.989821	0.375827
0.64653	0	0.000835		0.67268	0.008851	0.01679		1.85751	0.008236	0.01392		1.31096	1	0.425573
0.65663	5.29e-05	0.000835		0.68319	0.011621	0.01796		1.88654	0.006413	0.011248		1.33145	0.992762	0.496487
0.66673	9.44e-05	0.000835		0.6937	0.015233	0.019388		1.91556	0.005071	0.00985		1.35193	0.97124	0.582659
0.67683	9.44e-05	0.000835		0.70421	0.019475	0.021787		1.94458	0.00384	0.010146		1.37241	0.947479	0.68067
0.68694	9.44e-05	0.000832		0.71472	0.024608	0.024641		1.97361	0.002801	0.010064		1.3929	0.918062	0.781792
0.69704	0.000117	0.000873		0.72523	0.03128	0.026743		2.00263	0.001946	0.011651		1.41338	0.882352	0.874239
0.70714	0.000126	0.000961		0.73574	0.039401	0.029498		2.03165	0.001311	0.017209		1.43386	0.851515	0.947643
0.71724	0.000124	0.001018		0.74625	0.051659	0.033778		2.06068	0.000807	0.020564		1.45435	0.809337	0.988445
0.72734	0.000106	0.000996		0.75676	0.067441	0.039109		2.0897	0.000444	0.019701		1.47483	0.763846	1
0.73745	9.62e-05	0.001084		0.76727	0.086736	0.04692		2.11873	0.000237	0.014446		1.49532	0.717582	0.985765
0.74755	9.44e-05	0.001114		0.77778	0.109869	0.059385		2.14775	0.000108	0.009711		1.5158	0.662177	0.945272
0.75765	9.44e-05	0.001117		0.78829	0.136599	0.075677		2.17677	6.07e-05	0.006372		1.53628	0.598659	0.873639
0.76775	9.44e-05	0.001221		0.79881	0.165798	0.093653		2.2058	6.07e-05	0.005846		1.55677	0.52933	0.792831
0.77786	0.000104	0.001307		0.80932	0.197306	0.114326		2.23482	7.35e-05	0.007129		1.57725	0.461832	0.710448
0.78796	0.000177	0.001503		0.81983	0.231193	0.137931		2.26384	9.11e-05	0.009505		1.59773	0.397063	0.636813
0.79806	0.000189	0.001531		0.83034	0.266959	0.16439		2.29287	0.000131	0.011676		1.61822	0.335661	0.570412
0.80816	0.000189	0.001592		0.84085	0.305311	0.195229		2.32189	0.000221	0.011215		1.6387	0.278032	0.508549
0.81826	0.000205	0.001676		0.85136	0.343934	0.231556		2.35091	0.000318	0.009571		1.65919	0.226722	0.460542
0.82837	0.000283	0.00167		0.86187	0.382791	0.271056		2.37994	0.000442	0.008444		1.67967	0.183689	0.414341
0.83847	0.000287	0.001779		0.87238	0.4207	0.314319		2.40896	0.000503	0.007482		1.70015	0.148734	0.360124
0.84857	0.000364	0.001941		0.88289	0.45755	0.361763		2.43799	0.000497	0.008995		1.72064	0.121754	0.31518
0.85867	0.000388	0.002226		0.8934	0.495388	0.412679		2.46701	0.00046	0.015425		1.74112	0.101559	0.268663
0.86877	0.000467	0.002514		0.90391	0.535146	0.467975		2.49603	0.000364	0.024749		1.7616	0.087493	0.233849
0.87888	0.00052	0.002859		0.91442	0.574693	0.527141						1.78209	0.076572	0.201252
0.88898	0.000566	0.003264		0.92493	0.613909	0.589359						1.80257	0.066824	0.169907
0.89908	0.000602	0.00371		0.93544	0.650037	0.65279						1.82306	0.056833	0.143205
0.90918	0.000843	0.004443		0.94595	0.680886	0.713581						1.84354	0.046539	0.117531
0.91928	0.001278	0.005422		0.95646	0.710106	0.768493						1.86402	0.036214	0.092619
0.92939	0.001981	0.006795		0.96697	0.737024	0.812325						1.88451	0.026923	0.069099
0.93949	0.002862	0.008387		0.97749	0.765583	0.844306						1.90499	0.019953	0.048975
0.94959	0.003914	0.010231		0.988	0.794164	0.862764						1.92547	0.014636	0.034823
0.95969	0.005271	0.012357		0.99851	0.819996	0.873705						1.94596	0.010647	0.032837
0.96979	0.006852	0.014549		1.00902	0.844955	0.885226						1.96644	0.00786	0.032072
0.9799	0.008571	0.01696		1.01953	0.866838	0.896662						1.98693	0.006196	0.0291
0.99	0.010529	0.01951		1.03004	0.887986	0.907716						2.00741	0.005147	0.023719
1.0001	0.012818	0.022529		1.04055	0.905015	0.918933						2.02789	0.004332	0.017665
1.0102	0.015714	0.026546		1.05106	0.920224	0.923683						2.04838	0.003834	0.01392
1.0203	0.019319	0.032101		1.06157	0.93403	0.922973						2.06886	0.003402	0.017162
1.03041	0.023625	0.03945		1.07208	0.948527	0.915299						2.08934	0.002943	0.0228
1.04051	0.028374	0.049408		1.08259	0.958162	0.907957						2.10983	0.002478	0.027359
1.05061	0.033097	0.060996		1.0931	0.967587	0.922604						2.13031	0.002003	0.030069
1.06071	0.03738	0.073956		1.10361	0.972208	0.946862						2.1508	0.001651	0.035957
1.07081	0.040796	0.087884		1.11412	0.975745	0.972462						2.17128	0.001408	0.043131
1.08092	0.044069	0.102876		1.12463	0.976783	0.993						2.19176	0.001328	0.050024
1.09102	0.047931	0.120233		1.13514	0.972342	1						2.21225	0.001381	0.0567
1.10112	0.053693	0.14061		1.14566	0.965087	0.986312						2.23273	0.001482	0.062009
1.11122	0.062065	0.165123		1.15617	0.965944	0.954494						2.25322	0.001543	0.062089
1.12132	0.074305	0.194703		1.16668	0.971727	0.907263						2.2737	0.001473	0.055034
1.13143	0.089863	0.22894		1.17719	0.970087	0.854409						2.29418	0.001299	0.041576
1.14153	0.109029	0.269174		1.1877	0.96379	0.803925						2.31467	0.001063	0.027355
1.15163	0.131767	0.315265		1.19821	0.953336	0.763929						2.33515	0.000817	0.017422
1.16173	0.157621	0.367218		1.20872	0.942879	0.732109						2.35563	0.000645	0.012003
1.17183	0.187423	0.421068		1.21923	0.971367	0.708767						2.37612	0.000488	0.00921
1.18194	0.221729	0.474722		1.22974	0.990971	0.70125						2.3966	0.000436	0.007691
1.19204	0.260846	0.527033		1.24025	1	0.686057						2.41709	0.000415	0.007572
1.20214	0.306069	0.578212		1.25076	0.99896	0.657113						2.43757	0.000416	0.00806
1.21224	0.355858	0.629812		1.26127	0.987916	0.618416						2.45805	0.000449	0.009071
1.22234	0.409378	0.68394		1.27178	0.963201	0.574543						2.47854	0.000453	0.010208
1.23245	0.465007	0.740984		1.28229	0.931036	0.537448						2.49902	0.000451	0.01041
1.24255	0.52166	0.798972		1.2928	0.878569	0.507958						2.5195	0.000448	0.010031
1.25265	0.579143	0.851095		1.30331	0.810437	0.485929						2.53999	0.00038	0.0105
1.26275	0.636982	0.895989		1.31382	0.731601	0.468053						2.56047	0.000312	0.011847
1.27285	0.694128	0.931181		1.32434	0.646636	0.44704						2.58096	0.000244	0.012317
1.28296	0.748339	0.948467		1.33485	0.55924	0.418607						2.60144	0.000227	0.012388
1.29306	0.798393	0.959183		1.34536	0.472958	0.382543						2.62192	0.000227	0.011973
1.30316	0.841578	0.965594		1.35587	0.391368	0.340373						2.64241	0.000257	0.01098
1.31326	0.878877	0.970199		1.36638	0.321695	0.29657						2.66289	0.000302	0.009841
1.32336	0.910766	0.976622		1.37689	0.263679	0.253975						2.68337	0.000302	0.008556
1.33347	0.936858	0.984128		1.3874	0.212848	0.216555						2.70386	0.000302	0.007607
1.34357	0.963946	0.992151		1.39791	0.168075	0.183302						2.72434	0.000302	0.007229
1.35367	0.983415	1		1.40842	0.128685	0.155026						2.74483	0.000302	0.00739
1.36377	0.99444	0.999254		1.41893	0.096011	0.132047
1.37387	0.999638	0.991537		1.42944	0.072698	0.113843
1.38398	1	0.975083		1.43995	0.052833	0.098893
1.39408	0.989855	0.943844		1.45046	0.037343	0.085667
1.40418	0.970351	0.900954		1.46097	0.02592	0.074322
1.41428	0.935941	0.844581		1.47148	0.017885	0.064746
1.42438	0.888209	0.784361		1.48199	0.012591	0.055366
1.43449	0.832242	0.724601		1.4925	0.008734	0.046187
1.44459	0.773091	0.672119		1.50302	0.006181	0.038734
1.45469	0.716767	0.627979		1.51353	0.00418	0.033956
1.46479	0.663926	0.591226		1.52404	0.002805	0.031378
1.47489	0.615102	0.56046		1.53455	0.002199	0.029774
1.485	0.56991	0.533062		1.54506	0.001593	0.029
1.4951	0.526561	0.504039		1.55557	0.00128	0.028446
1.5052	0.480633	0.472326		1.56608	0.000968	0.028546
1.5153	0.432114	0.437178		1.57659	0.00088	0.028645
1.5254	0.379718	0.398833		1.5871	0.000587	0.028489
1.53551	0.327803	0.361779		1.59761	0.000587	0.027318
1.54561	0.277996	0.328091		1.60812	0.000587	0.027361
1.55571	0.23275	0.300517		1.61863	0.000293	0.02599
1.56581	0.192506	0.274559		1.62914	0.000293	0.025948
1.57591	0.159709	0.252049		1.63965	0.000293	0.024663
1.58602	0.135194	0.233116		1.65016	0.000293	0.024421
1.59612	0.116143	0.215569		1.66067	0.000293	0.022895
1.60622	0.102617	0.198422		1.67118	0.000293	0.022895
1.61632	0.092792	0.182371		1.6817	0.000293	0.022256
1.62642	0.084293	0.166829		1.69221	0	0.022156
1.63653	0.075598	0.151488		1.70272	0	0.022895
1.64663	0.066246	0.136055		1.71323	0	0.022895
1.65673	0.056385	0.119909		1.72374	0	0.022895
1.66683	0.046954	0.103786		1.73425	0	0.022895
1.67693	0.038387	0.088817		1.74476	0	0.022895
1.68704	0.03104	0.076024		1.75527	0	0.022895
1.69714	0.02487	0.066237		1.76578	0	0.022895
1.70724	0.020279	0.059559		1.77629	0	0.024421
1.71734	0.016837	0.055012		1.7868	0	0.023002
1.72744	0.014155	0.051171		1.79731	0	0.023101
1.73755	0.01202	0.047393		1.80782	0	0.021674
1.74765	0.010105	0.042912		1.81833	0	0.021773
1.75775	0.008591	0.038081		1.82884	0	0.020346
1.76785	0.007191	0.033147		1.83935	0	0.018919
1.77795	0.006024	0.028487		1.84986	0	0.017492
1.78806	0.005107	0.024267		1.86038	0	0.017593
1.79816	0.004606	0.020679		1.87089	0	0.017692
1.80826	0.004122	0.017474		1.8814	0	0.019317
1.81836	0.003688	0.014696		1.89191	0	0.020943
1.82846	0.003246	0.012465		1.90242	0	0.022568
1.83857	0.002791	0.010891		1.91293	0	0.022895
1.84867	0.002349	0.010133		1.92344	0	0.022895
1.85877	0.001997	0.009751		1.93395	0	0.022895
1.86887	0.00168	0.009747		1.94446	0	0.021369
1.87897	0.00141	0.009957		1.95497	0	0.020013
1.88908	0.001235	0.010362		1.96548	0	0.019842
1.89918	0.001089	0.010646		1.97599	0	0.018685
1.90928	0.000939	0.010722		1.9865	0	0.018316
1.91938	0.000806	0.010516		1.99701	0	0.017358
1.92948	0.000672	0.00998		2.00752	0	0.01593
1.93959	0.000574	0.008949		2.01803	0	0.013737
1.94969	0.000505	0.007924		2.02855	0	0.012211
1.95979	0.000472	0.006844		2.03906	0	0.010684
1.96989	0.000453	0.00594		2.04957	0	0.010684
1.97999	0.00038	0.005208		2.06008	0	0.009158
1.9901	0.000378	0.005083		2.07059	0	0.009158
2.0002	0.000378	0.005135		2.0811	0	0.009321
2.0103	0.000353	0.005177		2.09161	0	0.009222
2.0204	0.000283	0.005191		2.10212	0	0.009158
2.0305	0.000283	0.005045		2.11263	0	0.009158
2.04061	0.00024	0.004644		2.12314	0	0.008924
2.05071	0.000189	0.00421		2.13365	0	0.009158
2.06081	0.000189	0.003775		2.14416	0	0.010251
2.07091	0.000135	0.003341		2.15467	0	0.010152
2.08101	0.000153	0.003009		2.16518	0	0.010684
2.09112	0.000111	0.002845		2.17569	0	0.010684
2.10122	0.000112	0.002695		2.1862	0	0.010684
2.11132	0.000105	0.002618		2.19671	0	0.010684
2.12142	0.000119	0.00251		2.20723	0	0.009158
2.13152	0.000169	0.002396		2.21774	0	0.009158
2.14163	0.000189	0.002304		2.22825	0	0.007929
2.15173	0.000189	0.002131		2.23876	0	0.007632
2.16183	0.000189	0.002088		2.24927	0	0.007632
2.17193	0.000189	0.002088		2.25978	0	0.007632
2.18203	0.000189	0.002169
2.19214	0.000189	0.002227
2.20224	0.000175	0.002227
2.21234	9.88e-05	0.002178
2.22244	9.44e-05	0.002091
2.23255	9.44e-05	0.001936
2.24265	0.0001	0.001842
2.25275	0.000176	0.001924
2.26285	0.000189	0.001958
2.27295	0.000189	0.002019
2.28306	0.000189	0.002052
2.29316	0.000183	0.002073
2.30326	9.93e-05	0.002088
2.31336	9.44e-05	0.002001
2.32346	9.44e-05	0.001914
2.33357	9.44e-05	0.001827
2.34367	9.44e-05	0.00188
2.35377	9.44e-05	0.00193
2.36387	9.44e-05	0.001822
2.37397	9.44e-05	0.001756
2.38408	9.44e-05	0.001643
2.39418	9.44e-05	0.001535
2.40428	0.00012	0.001426
2.41438	0.000134	0.00125
2.42448	0.000128	0.000997
2.43459	9.44e-05	0.00087
2.44469	9.44e-05	0.001066
2.45479	9.44e-05	0.001281
2.46489	9.44e-05	0.001394
2.47499	9.44e-05	0.001361
2.4851	9.44e-05	0.001253
2.4952	9.44e-05	0.001144
2.5053	9.44e-05	0.000924
2.5154	9.44e-05	0.000772
2.5255	9.44e-05	0.000679
2.53561	9.44e-05	0.00057
2.54571	9.44e-05	0.000559
2.55581	9.44e-05	0.000557
2.56591	9.44e-05	0.000557
2.57601	9.44e-05	0.000557
2.58612	9.44e-05	0.000619
2.59622	0.00015	0.000711
2.60632	0.000189	0.000809
2.61642	0.000189	0.000835
2.62652	0.000189	0.000836
2.63663	0.000209	0.000934
2.64673	0.000189	0.00093
2.65683	0.000189	0.000842
2.66693	0.000184	0.000838
2.67703	0.000126	0.00083
2.68714	0.000173	0.00092
2.69724	0.000189	0.001029
2.70734	0.000189	0.001135
2.71744	0.000189	0.001152
2.72754	0.000189	0.001114
2.73765	0.000189	0.001182
2.74775	0.000189	0.001277
2.75785	0.000189	0.001423
2.76795	0.000189	0.00151
2.77805	0.000189	0.001443
2.78816	0.000189	0.001348
2.79826	0.000189	0.001327
2.80836	0.000189	0.001306
2.81846	0.000189	0.001284
2.82856	0.000189	0.001423
2.83867	0.000189	0.001597
2.84877	0.000189	0.00176
2.85887	0.000189	0.001756
2.86897	0.000189	0.001707
2.87907	0.000189	0.00149
2.88918	0.000168	0.001279
2.89928	9.44e-05	0.000974

## Sheet: Fig 5 image analyses
swiss roll DG3-HA anti-DG8				swiss roll DG3-HA anti-SG4				swiss roll DG3-HA anti-1B5
Distance_(microns)	anti-DG8 (magenta)	DG3-HA (green)		Distance_(microns)	anti-SG4 (magenta)	DG3-HA (green)		Distance_(microns)	DG3-HA (magenta)	1B5 (green)
0	0.000421	0		0	0.03018	0.000915		0	0.00063	0.001093
0.0144	0.000556	0		0.02842	0.027068	0.000909		0.01894	0.001254	0.001326
0.0288	0.000561	0		0.05683	0.029283	0.001005		0.03788	0.00126	0.001773
0.0432	0.000561	0		0.08525	0.031542	0.001017		0.05682	0.001532	0.002328
0.0576	0.000561	0		0.11366	0.032507	0.000789		0.07576	0.001634	0.002991
0.07199	0.000561	0		0.14208	0.033185	0.000641		0.0947	0.001882	0.003449
0.08639	0.000561	0		0.1705	0.033682	0.00061		0.11364	0.00189	0.003681
0.10079	0.000544	0		0.19891	0.03341	0.000814		0.13258	0.001913	0.003509
0.11519	0.000561	0		0.22733	0.032981	0.000964		0.15152	0.003169	0.003195
0.12959	0.000558	0		0.25574	0.033982	0.001119		0.17045	0.004703	0.002872
0.14399	0.000561	0		0.28416	0.035432	0.00122		0.18939	0.006708	0.002645
0.15839	0.000541	0		0.31258	0.036742	0.001424		0.20833	0.009662	0.002624
0.17279	0.000512	0		0.34099	0.037971	0.001802		0.22727	0.013726	0.002892
0.18719	0.000395	0		0.36941	0.039412	0.002418		0.24621	0.017559	0.003318
0.20158	0.000365	0		0.39782	0.041695	0.003577		0.26515	0.020254	0.003867
0.21598	0.000411	0		0.42624	0.046419	0.006226		0.28409	0.020506	0.004684
0.23038	0.000457	0		0.45466	0.054086	0.010388		0.30303	0.019493	0.005604
0.24478	0.000503	0		0.48307	0.066677	0.015331		0.32197	0.01747	0.006594
0.25918	0.000549	0		0.51149	0.082026	0.019447		0.34091	0.015675	0.007569
0.27358	0.000689	0.000121		0.5399	0.097831	0.021329		0.35985	0.013991	0.008579
0.28798	0.000942	0.000132		0.56832	0.113724	0.020156		0.37879	0.012321	0.009627
0.30238	0.001318	0.000132		0.59674	0.132018	0.016628		0.39773	0.010607	0.010764
0.31678	0.001683	0.000132		0.62515	0.162477	0.012548		0.41667	0.009792	0.011851
0.33117	0.002076	0.000132		0.65357	0.212516	0.009314		0.43561	0.009712	0.012869
0.34557	0.002234	0.000132		0.68198	0.276149	0.008223		0.45455	0.010077	0.013812
0.35997	0.002124	0.000132		0.7104	0.348386	0.008873		0.47348	0.011296	0.014691
0.37437	0.001834	6.43e-05		0.73882	0.42513	0.010313		0.49242	0.013198	0.015595
0.38877	0.001525	0		0.76723	0.50449	0.012012		0.51136	0.01574	0.016426
0.40317	0.001285	0		0.79565	0.587053	0.014408		0.5303	0.019328	0.017571
0.41757	0.001211	0		0.82406	0.673804	0.018046		0.54924	0.023404	0.018875
0.43197	0.001237	0		0.85248	0.762234	0.023754		0.56818	0.027678	0.020125
0.44637	0.001447	4.93e-05		0.8809	0.845438	0.031253		0.58712	0.033482	0.021639
0.46076	0.001731	0.000132		0.90931	0.91793	0.039034		0.60606	0.042326	0.023697
0.47516	0.001996	0.000132		0.93773	0.973515	0.046205		0.625	0.054308	0.027117
0.48956	0.002286	0.000161		0.96615	1	0.052819		0.64394	0.07053	0.032662
0.50396	0.002665	0.000265		0.99456	0.985991	0.059207		0.66288	0.092495	0.041545
0.51836	0.002999	0.00039		1.02298	0.933804	0.066876		0.68182	0.119286	0.055813
0.53276	0.003273	0.000397		1.05139	0.871274	0.077689		0.70076	0.145626	0.074816
0.54716	0.003374	0.000454		1.07981	0.815171	0.092512		0.7197	0.17	0.098839
0.56156	0.003346	0.000403		1.10823	0.750662	0.113092		0.73864	0.19265	0.127646
0.57596	0.003277	0.000397		1.13664	0.685369	0.155085		0.75758	0.215207	0.161558
0.59035	0.003134	0.000356		1.16506	0.624137	0.237167		0.77652	0.242047	0.203444
0.60475	0.003102	0.000275		1.19347	0.567443	0.355904		0.79545	0.275601	0.254244
0.61915	0.003202	0.000256		1.22189	0.510519	0.504586		0.81439	0.317032	0.31766
0.63355	0.003374	0.000169		1.25031	0.454406	0.669887		0.83333	0.366997	0.394246
0.64795	0.003547	0.000132		1.27872	0.400119	0.825234		0.85227	0.422432	0.489581
0.66235	0.003741	0.000132		1.30714	0.349159	0.93827		0.87121	0.478076	0.607884
0.67675	0.004098	0.000132		1.33555	0.298795	0.997591		0.89015	0.531581	0.737076
0.69115	0.004736	0.000132		1.36397	0.249471	1		0.90909	0.591007	0.854871
0.70555	0.005599	0.000132		1.39239	0.202591	0.955323		0.92803	0.658998	0.943966
0.71994	0.006841	0.000132		1.4208	0.160682	0.883317		0.94697	0.731136	0.993604
0.73434	0.008303	0.000144		1.44922	0.127033	0.815423		0.96591	0.806578	1
0.74874	0.010075	0.000254		1.47763	0.101745	0.754038		0.98485	0.882995	0.968232
0.76314	0.011918	0.000263		1.50605	0.081729	0.686448		1.00379	0.950771	0.91408
0.77754	0.014002	0.000296		1.53447	0.064069	0.610135		1.02273	0.995156	0.847667
0.79194	0.016178	0.000273		1.56288	0.049282	0.531789		1.04167	1	0.766711
0.80634	0.018172	0.000318		1.5913	0.041721	0.450435		1.06061	0.963691	0.677725
0.82074	0.020285	0.000361		1.61971	0.039361	0.36797		1.07955	0.898817	0.587677
0.83514	0.022499	0.000405		1.64813	0.037621	0.288282		1.09848	0.832776	0.500788
0.84953	0.025476	0.000448		1.67655	0.037769	0.217525		1.11742	0.791453	0.421022
0.86393	0.029623	0.000492		1.70496	0.038671	0.162446		1.13636	0.764236	0.350485
0.87833	0.034641	0.000535		1.73338	0.037251	0.123935		1.1553	0.731145	0.289652
0.89273	0.040764	0.000617		1.76179	0.032642	0.095306		1.17424	0.686404	0.2391
0.90713	0.04762	0.000662		1.79021	0.02589	0.070886		1.19318	0.6294	0.19797
0.92153	0.054246	0.000704		1.81863	0.018289	0.051795		1.21212	0.563443	0.165919
0.93593	0.059875	0.000747		1.84704	0.01199	0.043298		1.23106	0.496622	0.141746
0.95033	0.064012	0.000734		1.87546	0.007813	0.041937		1.25	0.43809	0.123288
0.96473	0.067647	0.000791		1.90387	0.005973	0.042193		1.26894	0.389783	0.108738
0.97912	0.0746	0.000749		1.93229	0.005646	0.042671		1.28788	0.349577	0.097174
0.99352	0.081444	0.000698		1.96071	0.005909	0.042471		1.30682	0.314418	0.087162
1.00792	0.088783	0.00053		1.98912	0.006281	0.040901		1.32576	0.28293	0.078076
1.02232	0.099	0.000443		2.01754	0.006651	0.037724		1.3447	0.250926	0.069408
1.03672	0.111828	0.000601		2.04595	0.006806	0.03362		1.36364	0.215599	0.061599
1.05112	0.125349	0.000771		2.07437	0.006471	0.030685		1.38258	0.17634	0.056501
1.06552	0.139151	0.000864		2.10279	0.005909	0.030254		1.40152	0.135758	0.054907
1.07992	0.152979	0.000936		2.1312	0.005384	0.030387		1.42045	0.098052	0.054408
1.09432	0.166476	0.000931		2.15962	0.004895	0.029818		1.43939	0.069072	0.052949
1.10871	0.178129	0.000943		2.18803	0.0042	0.028637		1.45833	0.052222	0.050332
1.12311	0.187619	0.000893		2.21645	0.003425	0.027183		1.47727	0.046283	0.046842
1.13751	0.193494	0.000867		2.24487	0.003171	0.025117		1.49621	0.045915	0.042993
1.15191	0.1933	0.000827		2.27328	0.00364	0.022311		1.51515	0.047153	0.039232
1.16631	0.187977	0.000942		2.3017	0.004694	0.018611		1.53409	0.048558	0.036013
1.18071	0.178071	0.001319		2.33011	0.005749	0.014679		1.55303	0.048343	0.03366
1.19511	0.164319	0.00168		2.35853	0.006389	0.01096		1.57197	0.046783	0.032285
1.20951	0.148953	0.002039		2.38695	0.006281	0.007933		1.59091	0.045179	0.031497
1.22391	0.13299	0.002309						1.60985	0.043869	0.03089
1.2383	0.117523	0.002422						1.62879	0.043427	0.030694
1.2527	0.103339	0.002344						1.64773	0.043356	0.03148
1.2671	0.091117	0.002516						1.66667	0.043368	0.032854
1.2815	0.080696	0.002943						1.68561	0.042551	0.03419
1.2959	0.072696	0.003356						1.70455	0.041224	0.035363
1.3103	0.066877	0.003747						1.72348	0.039496	0.03615
1.3247	0.063655	0.004127						1.74242	0.037675	0.036252
1.3391	0.06324	0.004457						1.76136	0.037008	0.035577
1.3535	0.065531	0.004677						1.7803	0.036356	0.034224
1.3679	0.070366	0.004691						1.79924	0.035232	0.032221
1.38229	0.07693	0.00443						1.81818	0.033288	0.029946
1.39669	0.084916	0.003995						1.83712	0.031199	0.027631
1.41109	0.093641	0.003458						1.85606	0.029811	0.025317
1.42549	0.102973	0.003038						1.875	0.029095	0.022888
1.43989	0.113036	0.003102						1.89394	0.028625	0.0205
1.45429	0.123045	0.00352						1.91288	0.02772	0.018038
1.46869	0.133237	0.004011
1.48309	0.144661	0.004769
1.49749	0.15903	0.005713
1.51188	0.178617	0.00662
1.52628	0.205426	0.007401
1.54068	0.238773	0.009016
1.55508	0.276461	0.010425
1.56948	0.315482	0.011414
1.58388	0.354707	0.011726
1.59828	0.39432	0.01168
1.61268	0.436373	0.011428
1.62708	0.482254	0.011441
1.64147	0.532953	0.012273
1.65587	0.585124	0.01405
1.67027	0.635449	0.016761
1.68467	0.685011	0.020226
1.69907	0.733435	0.024168
1.71347	0.780682	0.028259
1.72787	0.827136	0.032329
1.74227	0.874481	0.036982
1.75667	0.917601	0.046852
1.77106	0.950797	0.059931
1.78546	0.972962	0.07706
1.79986	0.989466	0.097224
1.81426	0.997127	0.118378
1.82866	1	0.141287
1.84306	0.996788	0.166859
1.85746	0.984834	0.197557
1.87186	0.970639	0.235251
1.88626	0.952776	0.278657
1.90065	0.929091	0.323702
1.91505	0.90497	0.36914
1.92945	0.881657	0.412799
1.94385	0.858909	0.451093
1.95825	0.837875	0.486267
1.97265	0.815102	0.52411
1.98705	0.785368	0.570771
2.00145	0.748184	0.627139
2.01585	0.70381	0.689781
2.03024	0.652165	0.753438
2.04464	0.598171	0.808741
2.05904	0.55177	0.852726
2.07344	0.510165	0.888512
2.08784	0.471161	0.916034
2.10224	0.432848	0.941234
2.11664	0.393811	0.962961
2.13104	0.352765	0.983539
2.14544	0.310278	0.998844
2.15983	0.268068	1
2.17423	0.228428	0.989243
2.18863	0.193421	0.967717
2.20303	0.164995	0.934303
2.21743	0.142681	0.89081
2.23183	0.124916	0.837521
2.24623	0.11112	0.777463
2.26063	0.099148	0.716022
2.27503	0.086399	0.648598
2.28942	0.073189	0.580685
2.30382	0.060691	0.522503
2.31822	0.049965	0.465355
2.33262	0.041338	0.408186
2.34702	0.034895	0.352114
2.36142	0.031297	0.298741
2.37582	0.030192	0.251395
2.39022	0.030031	0.210871
2.40462	0.03043	0.176364
2.41901	0.0313	0.147314
2.43341	0.032366	0.121779
2.44781	0.033393	0.098983
2.46221	0.033708	0.080847
2.47661	0.033037	0.070534
2.49101	0.031069	0.064223
2.50541	0.028156	0.061403
2.51981	0.024826	0.062822
2.53421	0.022198	0.065371
2.5486	0.020647	0.067144
2.563	0.020045	0.067167
2.5774	0.019983	0.065789
2.5918	0.019922	0.063099
2.6062	0.01945	0.058964
2.6206	0.018637	0.053911
2.635	0.017714	0.047749
2.6494	0.016927	0.041028
2.6638	0.016402	0.034705
2.67819	0.016099	0.029029
2.69259	0.015655	0.024299
2.70699	0.014971	0.020705
2.72139	0.014124	0.01849
2.73579	0.013219	0.017174
2.75019	0.012258	0.015931
2.76459	0.011195	0.014708
2.77899	0.010234	0.01348
2.79339	0.009363	0.012456
2.80778	0.008727	0.011754
2.82218	0.00864	0.011508
2.83658	0.008918	0.011598
2.85098	0.009583	0.011973
2.86538	0.010584	0.012843
2.87978	0.011664	0.013612
2.89418	0.012686	0.01367
2.90858	0.013296	0.013082
2.92298	0.013644	0.012088
2.93737	0.014114	0.010945
2.95177	0.014936	0.009796
2.96617	0.015655	0.008746
2.98057	0.016015	0.007864
2.99497	0.016097	0.007224
3.00937	0.015667	0.006838
3.02377	0.014727	0.006487
3.03817	0.013969	0.006389
3.05257	0.013075	0.006133
3.06696	0.012272	0.005947
3.08136	0.012054	0.005763
3.09576	0.012563	0.005466
3.11016	0.013045	0.004958
3.12456	0.012949	0.00429
3.13896	0.012311	0.003579
3.15336	0.011264	0.002932
3.16776	0.010419	0.002591
3.18216	0.010331	0.002478
3.19655	0.01059	0.0025
3.21095	0.01098	0.002669
3.22535	0.011529	0.002913
3.23975	0.012421	0.00311
3.25415	0.013719	0.00315
3.26855	0.015232	0.003022
3.28295	0.01669	0.00275
3.29735	0.017965	0.002452
3.31175	0.018634	0.002232
3.32614	0.018884	0.002227
3.34054	0.01887	0.002349
3.35494	0.018727	0.002474
3.36934	0.018482	0.002516
3.38374	0.017827	0.002411
3.39814	0.016874	0.002175
3.41254	0.015771	0.001882
3.42694	0.014452	0.001716
3.44134	0.013402	0.001903
3.45573	0.012738	0.002199
3.47013	0.012266	0.002389
3.48453	0.011834	0.002444
3.49893	0.011481	0.002313
3.51333	0.010896	0.002154
3.52773	0.010379	0.00192
3.54213	0.010418	0.001914
3.55653	0.01052	0.001908
3.57093	0.010411	0.001846
3.58533	0.010377	0.001687
3.59972	0.010405	0.001456
3.61412	0.010424	0.001158
3.62852	0.010351	0.000821
3.64292	0.01021	0.000654
3.65732	0.010851	0.000662
3.67172	0.0125	0.000719
3.68612	0.014547	0.000843
3.70052	0.016596	0.000968
3.71492	0.01853	0.001059
3.72931	0.020222	0.001022
3.74371	0.021431	0.000919
3.75811	0.022158	0.000824
3.77251	0.022109	0.000794
3.78691	0.021441	0.000794
3.80131	0.020323	0.000884
3.81571	0.018943	0.00105
3.83011	0.017033	0.001218
3.84451	0.015274	0.001315
3.8589	0.014017	0.001326
3.8733	0.013034	0.001241
3.8877	0.012099	0.001138
3.9021	0.011122	0.000985
3.9165	0.010206	0.000878
3.9309	0.009479	0.000834
3.9453	0.009083	0.000836
3.9597	0.009052	0.000904
3.9741	0.009107	0.000898
3.98849	0.009093	0.000925
4.00289	0.008992	0.000826
4.01729	0.008771	0.000703
4.03169	0.008556	0.000662

## Sheet: S5 fig image analyses
swiss roll DG8-HA anti-DG8				swiss roll SG4-HA anti-SG4				swiss roll SG4-HA anti-DG8				swiss roll DG8-HA anti-SG4
Distance_(microns)	anti-DG8 (magenta)	DG8-HA (green)		Distance_(microns)	anti-SG4 (magenta)	SG4-HA (green)		Distance_(microns)	anti-DG8 (magenta)	SG4-HA (green)		Distance_(microns)	anti-SG4 (magenta)	DG8-HA (green)
0	0.00541	0.002222		0	0.00964	0.001159		0	0.00041	0		0	0.000818	0.00192
0.00723	0.005695	0.002222		0.0073	0.00964	0.001391		0.02436	0.00041	0		0.02048	0.000827	0.00192
0.01446	0.006264	0.002222		0.01461	0.009455	0.001623		0.04872	0.00041	0		0.04097	0.000855	0.00192
0.0217	0.006549	0.002222		0.02191	0.009084	0.001855		0.07307	0.00041	0		0.06145	0.000959	0.00192
0.02893	0.006264	0.002222		0.02922	0.008713	0.001855		0.09743	0.00041	0		0.08194	0.001047	0.001469
0.03616	0.005979	0.002222		0.03652	0.008343	0.001855		0.12179	0.00041	0		0.10242	0.001268	0.00144
0.04339	0.00541	0.002222		0.04382	0.008157	0.001855		0.14615	0.00041	0		0.1229	0.001711	0.00144
0.05063	0.00541	0.002222		0.05113	0.008528	0.001855		0.1705	0.00063	0.000717		0.14339	0.00218	0.001934
0.05786	0.005125	0.002393		0.05843	0.00927	0.001623		0.19486	0.00082	0.001434		0.16387	0.002613	0.00236
0.06509	0.00541	0.002393		0.06573	0.010753	0.001391		0.21922	0.00082	0.002441		0.18435	0.002936	0.002174
0.07232	0.005695	0.002393		0.07304	0.012977	0.001159		0.24358	0.00082	0.002868		0.20484	0.003124	0.001964
0.07956	0.005695	0.002222		0.08034	0.015202	0.000927		0.26793	0.00082	0.003063		0.22532	0.003283	0.001518
0.08679	0.005695	0.002222		0.08765	0.016871	0.000927		0.29229	0.00082	0.002299		0.24581	0.003564	0.001417
0.09402	0.00541	0.002051		0.09495	0.017612	0.000927		0.31665	0.00082	0.001535		0.26629	0.004128	0.00148
0.10125	0.005125	0.002051		0.10225	0.017056	0.001159		0.34101	0.00082	0.000717		0.28677	0.005078	0.001949
0.10849	0.00541	0.002051		0.10956	0.015758	0.001391		0.36536	0.00082	0.000712		0.30726	0.006353	0.003248
0.11572	0.005695	0.002051		0.11686	0.014275	0.001391		0.38972	0.00082	0		0.32774	0.007844	0.00496
0.12295	0.005695	0.002051		0.12417	0.013163	0.001623		0.41408	0.00082	0		0.34822	0.009391	0.006241
0.13018	0.005695	0.002051		0.13147	0.013163	0.001623		0.43844	0.00082	0		0.36871	0.010795	0.006958
0.13742	0.005979	0.002051		0.13877	0.013904	0.001855		0.46279	0.00082	0.000533		0.38919	0.012008	0.006925
0.14465	0.005979	0.00188		0.14608	0.015573	0.001855		0.48715	0.00082	0.001202		0.40968	0.013343	0.00593
0.15188	0.005695	0.00188		0.15338	0.017612	0.002087		0.51151	0.00057	0.001872		0.43016	0.014599	0.004535
0.15911	0.00541	0.001709		0.16068	0.019651	0.002087		0.53587	0.00041	0.002214		0.45064	0.015583	0.004214
0.16635	0.005125	0.001709		0.16799	0.021691	0.002087		0.56022	0.00041	0.00212		0.47113	0.016814	0.005468
0.17358	0.005125	0.001709		0.17529	0.023545	0.002319		0.58458	0.00041	0.00173		0.49161	0.01846	0.00752
0.18081	0.005695	0.001709		0.1826	0.025028	0.00255		0.60894	0.00041	0.001434		0.51209	0.020755	0.010188
0.18804	0.006549	0.001709		0.1899	0.02614	0.002782		0.6333	0.00041	0.000917		0.53258	0.023669	0.013103
0.19528	0.007118	0.00188		0.1972	0.026326	0.002782		0.65765	0.00041	0.000717		0.55306	0.027368	0.016315
0.20251	0.007688	0.002051		0.20451	0.025584	0.002782		0.68201	0.00041	0.000717		0.57355	0.032139	0.019445
0.20974	0.007688	0.002222		0.21181	0.024101	0.00255		0.70637	0.00041	0.001376		0.59403	0.038065	0.023001
0.21697	0.007973	0.002564		0.21912	0.022247	0.002319		0.73073	0.00041	0.00214		0.61451	0.044838	0.025887
0.22421	0.007973	0.002735		0.22642	0.020393	0.002319		0.75508	0.00041	0.002868		0.635	0.051004	0.027628
0.23144	0.007973	0.003076		0.23372	0.019095	0.002319		0.77944	0.00041	0.00367		0.65548	0.055901	0.027352
0.23867	0.008542	0.003418		0.24103	0.018354	0.00255		0.8038	0.00041	0.005151		0.67596	0.059494	0.026142
0.2459	0.009112	0.00376		0.24833	0.018539	0.002782		0.82816	0.00082	0.006633		0.69645	0.061924	0.025684
0.25314	0.009396	0.003931		0.25563	0.019281	0.003246		0.85251	0.00082	0.008568		0.71693	0.063755	0.025925
0.26037	0.009396	0.004102		0.26294	0.020764	0.003478		0.87687	0.001231	0.011579		0.73742	0.065366	0.025947
0.2676	0.009112	0.004102		0.27024	0.023359	0.00371		0.90123	0.001641	0.014911		0.7579	0.067227	0.025274
0.27483	0.008542	0.003931		0.27755	0.026511	0.003942		0.92559	0.002051	0.018707		0.77838	0.070334	0.023967
0.28207	0.008257	0.00376		0.28485	0.029663	0.003942		0.94995	0.0027	0.022277		0.79887	0.076053	0.0224
0.2893	0.008257	0.00376		0.29215	0.032073	0.003942		0.9743	0.003137	0.026658		0.81935	0.085204	0.02051
0.29653	0.008827	0.00376		0.29946	0.032814	0.00371		0.99866	0.003867	0.031852		0.83983	0.097031	0.018053
0.30376	0.009396	0.003931		0.30676	0.031887	0.003478		1.02302	0.005061	0.038817		0.86032	0.11163	0.01613
0.311	0.010251	0.004273		0.31407	0.029848	0.003246		1.04738	0.007004	0.0471		0.8808	0.128717	0.016147
0.31823	0.010251	0.004786		0.32137	0.026882	0.003246		1.07173	0.009181	0.057788		0.90129	0.149064	0.020286
0.32546	0.010251	0.004956		0.32867	0.024101	0.003478		1.09609	0.011805	0.069303		0.92177	0.173676	0.02927
0.33269	0.009681	0.005127		0.33598	0.021691	0.003942		1.12045	0.014647	0.081726		0.94225	0.203256	0.042309
0.33993	0.009112	0.004956		0.34328	0.020208	0.004637		1.14481	0.018089	0.096077		0.96274	0.240411	0.058813
0.34716	0.008542	0.004615		0.35058	0.019651	0.005333		1.16916	0.021282	0.111948		0.98322	0.287338	0.076082
0.35439	0.008542	0.004273		0.35789	0.019651	0.00626		1.19352	0.02454	0.1319		1.0037	0.34685	0.091433
0.36162	0.008542	0.004102		0.36519	0.020208	0.006956		1.21788	0.027086	0.156049		1.02419	0.41512	0.102861
0.36886	0.009112	0.003931		0.3725	0.020764	0.007419		1.24224	0.029843	0.187784		1.04467	0.486335	0.112606
0.37609	0.009681	0.003931		0.3798	0.021135	0.007188		1.26659	0.03219	0.228621		1.06516	0.557071	0.123931
0.38332	0.010251	0.004102		0.3871	0.021505	0.006724		1.29095	0.034744	0.287068		1.08564	0.626084	0.138991
0.39055	0.01082	0.004444		0.39441	0.022062	0.006028		1.31531	0.037763	0.377541		1.10612	0.68938	0.15687
0.39779	0.01139	0.004444		0.40171	0.022989	0.005565		1.33967	0.04274	0.483778		1.12661	0.74865	0.180699
0.40502	0.011959	0.004786		0.40902	0.024842	0.005333		1.36402	0.049587	0.591462		1.14709	0.801808	0.214298
0.41225	0.012244	0.004956		0.41632	0.027809	0.005333		1.38838	0.062138	0.680637		1.16758	0.846662	0.260635
0.41948	0.012813	0.004956		0.42362	0.03096	0.005565		1.41274	0.081149	0.742405		1.18806	0.887705	0.322461
0.42672	0.013098	0.005298		0.43093	0.033927	0.005796		1.4371	0.110244	0.769613		1.20854	0.919284	0.398394
0.43395	0.013667	0.00564		0.43823	0.036522	0.006028		1.46145	0.146903	0.801691		1.22903	0.94842	0.481797
0.44118	0.014522	0.006153		0.44553	0.038191	0.006492		1.48581	0.188772	0.81299		1.24951	0.970509	0.554508
0.44841	0.015376	0.007007		0.45284	0.039303	0.007188		1.51017	0.229989	0.82295		1.26999	0.988158	0.608785
0.45565	0.016515	0.008033		0.46014	0.039674	0.007651		1.53453	0.264757	0.833653		1.29048	0.998929	0.647191
0.46288	0.017654	0.009058		0.46745	0.039488	0.008115		1.55888	0.292721	0.859943		1.31096	1	0.682434
0.47011	0.018508	0.010084		0.47475	0.039303	0.008347		1.58324	0.311509	0.890498		1.33145	0.997389	0.711379
0.47734	0.019077	0.01128		0.48205	0.038932	0.008579		1.6076	0.325175	0.960333		1.35193	0.977874	0.743093
0.48458	0.018793	0.012476		0.48936	0.038747	0.009042		1.63196	0.336076	1		1.37241	0.949231	0.776599
0.49181	0.017654	0.013673		0.49666	0.039118	0.009738		1.65631	0.347858	0.998529		1.3929	0.906372	0.830519
0.49904	0.016515	0.01504		0.50397	0.039303	0.010665		1.68067	0.364815	0.937756		1.41338	0.845738	0.896625
0.50627	0.015091	0.016578		0.51127	0.038747	0.011593		1.70503	0.386538	0.841036		1.43386	0.777033	0.948782
0.5135	0.014806	0.018117		0.51857	0.037634	0.012288		1.72939	0.416432	0.730516		1.45435	0.696572	0.984355
0.52074	0.015091	0.019484		0.52588	0.036522	0.013216		1.75374	0.448866	0.638451		1.47483	0.613563	1
0.52797	0.01623	0.020338		0.53318	0.03578	0.014607		1.7781	0.487691	0.577114		1.49532	0.525586	0.986281
0.5352	0.018508	0.02068		0.54048	0.035966	0.01623		1.80246	0.527252	0.553614		1.5158	0.441306	0.956175
0.54243	0.02164	0.020851		0.54779	0.03782	0.018317		1.82682	0.574779	0.561713		1.53628	0.364805	0.901207
0.54967	0.026196	0.020851		0.55509	0.040971	0.020867		1.85118	0.624303	0.61639		1.55677	0.300213	0.832901
0.5569	0.031606	0.021364		0.5624	0.044123	0.023881		1.87553	0.718237	0.662715		1.57725	0.247908	0.756167
0.56413	0.036731	0.022902		0.5697	0.046348	0.0262		1.89989	0.82329	0.665046		1.59773	0.206091	0.67137
0.57136	0.041002	0.025808		0.577	0.047646	0.028055		1.92425	0.906454	0.613796		1.61822	0.172153	0.584665
0.5786	0.044134	0.030251		0.58431	0.047646	0.028982		1.94861	0.962762	0.529371		1.6387	0.144156	0.488793
0.58583	0.046697	0.035891		0.59161	0.047275	0.02991		1.97296	0.998592	0.434585		1.65919	0.120097	0.392909
0.59306	0.04926	0.04324		0.59892	0.046904	0.030837		1.99732	1	0.353782		1.67967	0.098765	0.308376
0.60029	0.052392	0.051615		0.60622	0.046904	0.032692		2.02168	0.962725	0.296733		1.70015	0.079758	0.239478
0.60753	0.056948	0.060502		0.61352	0.04746	0.035474		2.04604	0.897128	0.262513		1.72064	0.06312	0.18373
0.61476	0.062927	0.069048		0.62083	0.049314	0.03872		2.07039	0.788833	0.249991		1.74112	0.049707	0.13829
0.62199	0.069761	0.077594		0.62813	0.052466	0.04243		2.09475	0.658796	0.246042		1.7616	0.038937	0.104892
0.62922	0.076595	0.086994		0.63543	0.05673	0.04614		2.11911	0.523988	0.244776		1.78209	0.030833	0.081988
0.63646	0.082859	0.098616		0.64274	0.061179	0.049154		2.14347	0.401233	0.235665		1.80257	0.024559	0.065665
0.64369	0.087984	0.11263		0.65004	0.065814	0.051704		2.16782	0.302804	0.214227		1.82306	0.01948	0.054382
0.65092	0.09197	0.128867		0.65735	0.069892	0.054023		2.19218	0.227853	0.181737		1.84354	0.015473	0.048305
0.65815	0.095103	0.145958		0.66465	0.071932	0.056109		2.21654	0.178142	0.142761		1.86402	0.012178	0.044418
0.66539	0.098519	0.16134		0.67195	0.071932	0.058428		2.2409	0.144273	0.10617		1.88451	0.009616	0.040453
0.67262	0.10336	0.1745		0.67926	0.071005	0.060515		2.26525	0.121796	0.077671		1.90499	0.008094	0.035813
0.67985	0.110763	0.186293		0.68656	0.071561	0.062601		2.28961	0.107487	0.05918		1.92547	0.007281	0.030253
0.68708	0.122722	0.199453		0.69387	0.073415	0.064456		2.31397	0.097563	0.049589		1.94596	0.006691	0.025126
0.69432	0.138667	0.216373		0.70117	0.077123	0.067007		2.33833	0.087785	0.04526		1.96644	0.006201	0.021321
0.70155	0.159169	0.237224		0.70847	0.083982	0.070485		2.36268	0.074236	0.044274		1.98693	0.005589	0.018913
0.70878	0.183371	0.260981		0.71578	0.094179	0.07489		2.38704	0.056657	0.04487		2.00741	0.004882	0.01844
0.71601	0.207289	0.285934		0.72308	0.1066	0.079991		2.4114	0.038433	0.043916		2.02789	0.004236	0.019517
0.72325	0.227506	0.308836		0.73038	0.119392	0.088338		2.43576	0.023442	0.038659		2.04838	0.003721	0.021603
0.73048	0.241173	0.328149		0.73769	0.130886	0.09738		2.46011	0.013537	0.030534		2.06886	0.003365	0.023466
0.73771	0.250285	0.344044		0.74499	0.140341	0.10735		2.48447	0.008102	0.022767		2.08934	0.00314	0.023883
0.74494	0.257973	0.358913		0.7523	0.148684	0.118479		2.50883	0.007752	0.01604		2.10983	0.002981	0.022668
0.75218	0.269362	0.37532		0.7596	0.156285	0.131231		2.53319	0.007866	0.012359		2.13031	0.002818	0.020247
0.75941	0.287016	0.395659		0.7669	0.164442	0.145838		2.55754	0.007646	0.010039		2.1508	0.002634	0.016519
0.76664	0.312358	0.420954		0.77421	0.172785	0.161836		2.5819	0.006606	0.007909		2.17128	0.002427	0.012518
0.77387	0.343109	0.449667		0.78151	0.180756	0.178066		2.60626	0.005088	0.007287		2.19176	0.002118	0.009235
0.78111	0.373292	0.477525		0.78882	0.189284	0.193601		2.63062	0.004283	0.007487		2.21225	0.001778	0.006967
0.78834	0.399772	0.501282		0.79612	0.198369	0.207976		2.65497	0.004042	0.00891		2.23273	0.001494	0.005874
0.79557	0.41885	0.518202		0.80342	0.207082	0.221424		2.67933	0.004036	0.010239		2.25322	0.001254	0.006029
0.8028	0.430809	0.528798		0.81073	0.215981	0.23348		2.70369	0.003707	0.01459		2.2737	0.001046	0.007053
0.81004	0.436503	0.535293		0.81803	0.224879	0.245769		2.72805	0.003378	0.020669		2.29418	0.00088	0.008077
0.81727	0.438212	0.540079		0.82533	0.234705	0.257361		2.7524	0.003264	0.0265		2.31467	0.000731	0.009055
0.8245	0.437927	0.545377		0.83264	0.246756	0.268259		2.77676	0.003282	0.027639		2.33515	0.000598	0.009446
0.83173	0.440205	0.550504		0.83994	0.262514	0.277533		2.80112	0.003601	0.024939		2.35563	0.000524	0.008735
0.83897	0.447039	0.556486		0.84725	0.282907	0.286807		2.82548	0.003957	0.025308		2.37612	0.000471	0.007296
0.8462	0.457859	0.562981		0.85455	0.306637	0.296777		2.84984	0.003903	0.026716		2.3966	0.000487	0.005608
0.85343	0.469818	0.572552		0.86185	0.331665	0.311384		2.87419	0.004102	0.024244		2.41709	0.000545	0.004631
0.86066	0.482346	0.588446		0.86916	0.354468	0.331556		2.89855	0.004153	0.019899		2.43757	0.000588	0.004051
0.8679	0.494021	0.612032		0.87646	0.371153	0.358219		2.92291	0.004561	0.014257		2.45805	0.000614	0.003492
0.87513	0.505695	0.643992		0.88377	0.379681	0.389288		2.94727	0.004916	0.01005		2.47854	0.000644	0.003565
0.88236	0.517654	0.679713		0.89107	0.382833	0.420589		2.97162	0.005272	0.010756		2.49902	0.000612	0.003587
0.88959	0.53303	0.711673		0.89837	0.382462	0.44818		2.99598	0.005571	0.010039		2.5195	0.00055	0.004064
0.89683	0.555239	0.73355		0.90568	0.383018	0.470206		3.02034	0.005489	0.009174		2.53999	0.000453	0.004998
0.90406	0.582859	0.745001		0.91298	0.387282	0.4869		3.0447	0.005707	0.007171		2.56047	0.000352	0.006117
0.91129	0.61361	0.750641		0.92028	0.396366	0.498029		3.06905	0.006008	0.00502		2.58096	0.000278	0.007753
0.91852	0.642369	0.756965		0.92759	0.410456	0.504753		3.09341	0.00631	0.005172		2.60144	0.000203	0.009093
0.92576	0.665718	0.76927		0.93489	0.429366	0.511013		3.11777	0.007022	0.006749		2.62192	0.000175	0.010477
0.93299	0.683087	0.78995		0.9422	0.449203	0.519824		3.14213	0.007924	0.00871		2.64241	0.000175	0.010971
0.94022	0.697893	0.815758		0.9495	0.467186	0.532344		3.16648	0.009266	0.0089		2.66289	0.000175	0.010999
0.94745	0.713269	0.840369		0.9568	0.479978	0.54927		3.19084	0.010252	0.009327		2.68337	0.00018	0.010575
0.95469	0.732346	0.856948		0.96411	0.486281	0.567123		3.2152	0.012306	0.010756		2.70386	0.000234	0.010967
0.96192	0.753702	0.865322		0.97141	0.48832	0.582193		3.23956	0.014768	0.013624		2.72434	0.000235	0.012295
0.96915	0.775626	0.864639		0.97872	0.490174	0.595177		3.26391	0.015178	0.015153		2.74483	0.000273	0.013315
0.97638	0.796697	0.857118		0.98602	0.49759	0.611407		3.28827	0.01474	0.01587		2.76531	0.000282	0.014074
0.98362	0.81549	0.843616		0.99332	0.513719	0.62926		3.31263	0.012306	0.015776		2.78579	0.000234	0.012962
0.99085	0.83172	0.824987		1.00063	0.534483	0.651287
0.99808	0.842825	0.802427		1.00793	0.556359	0.673777
1.00531	0.851936	0.780209		1.01523	0.574156	0.692789
1.01254	0.856492	0.762947		1.02254	0.585465	0.70415
1.01978	0.856207	0.752521		1.02984	0.593252	0.708787
1.02701	0.849658	0.750299		1.03715	0.597701	0.709019
1.03424	0.84254	0.753546		1.04445	0.601965	0.709715
1.04147	0.837699	0.762434		1.05175	0.607527	0.712961
1.04871	0.841401	0.773543		1.05906	0.611235	0.719917
1.05594	0.849374	0.784652		1.06636	0.611605	0.732205
1.06317	0.860194	0.796274		1.07367	0.606785	0.747276
1.0704	0.872437	0.808067		1.08097	0.598813	0.766288
1.07764	0.883827	0.820202		1.08827	0.587875	0.785532
1.08487	0.89664	0.831311		1.09558	0.578977	0.80269
1.0921	0.910877	0.841053		1.10288	0.57564	0.811268
1.09933	0.927392	0.84806		1.11018	0.580645	0.809182
1.10657	0.941059	0.857631		1.11749	0.594364	0.796429
1.1138	0.955581	0.870108		1.12479	0.61624	0.780663
1.12103	0.968109	0.888908		1.1321	0.642566	0.764201
1.12826	0.980923	0.910614		1.1394	0.669077	0.75029
1.1355	0.992312	0.929072		1.1467	0.694105	0.738929
1.14273	0.998576	0.93625		1.15401	0.717278	0.728727
1.14996	1	0.929927		1.16131	0.741935	0.722003
1.15719	0.98918	0.926337		1.16862	0.770486	0.72038
1.16443	0.968394	0.926166		1.17592	0.799963	0.728032
1.17166	0.939066	0.935737		1.18322	0.827957	0.744725
1.17889	0.90746	0.955221		1.19053	0.849833	0.770925
1.18612	0.878132	0.978807		1.19783	0.864294	0.799675
1.19336	0.854214	0.996411		1.20513	0.872822	0.827035
1.20059	0.839692	1		1.21244	0.878383	0.85393
1.20782	0.83656	0.98496		1.21974	0.88617	0.878507
1.21505	0.835706	0.949069		1.22705	0.896552	0.899606
1.22229	0.832005	0.902239		1.23435	0.909344	0.913285
1.22952	0.822039	0.849086		1.24165	0.923063	0.918154
1.23675	0.808941	0.794223		1.24896	0.934928	0.914445
1.24398	0.79385	0.741412		1.25626	0.939933	0.902388
1.25122	0.779897	0.695095		1.26357	0.940304	0.888013
1.25845	0.768508	0.657836		1.27087	0.935113	0.874565
1.26568	0.759396	0.633909		1.27817	0.928254	0.864132
1.27291	0.752563	0.62485		1.28548	0.924175	0.859495
1.28015	0.743736	0.626218		1.29278	0.927883	0.865059
1.28738	0.729784	0.634421		1.30008	0.93845	0.876188
1.29461	0.709567	0.644676		1.30739	0.954023	0.895432
1.30184	0.681663	0.651513		1.31469	0.968113	0.921864
1.30908	0.647779	0.652367		1.322	0.974231	0.950846
1.31631	0.613041	0.64348		1.3293	0.96941	0.977046
1.32354	0.582005	0.623654		1.3366	0.954208	0.992812
1.33077	0.557232	0.596479		1.34391	0.935855	1
1.33801	0.53844	0.567083		1.35121	0.923804	0.997681
1.34524	0.524203	0.539908		1.35852	0.923433	0.990726
1.35247	0.513667	0.517347		1.36582	0.935855	0.981451
1.3597	0.505695	0.498547		1.37312	0.956248	0.9738
1.36694	0.497722	0.481798		1.38043	0.97868	0.967076
1.37417	0.492882	0.465049		1.38773	0.994809	0.968699
1.3814	0.488326	0.448129		1.39503	1	0.973568
1.38863	0.484624	0.431208		1.40234	0.989618	0.971018
1.39587	0.477506	0.415655		1.40964	0.965146	0.956179
1.4031	0.466116	0.40147		1.41695	0.929551	0.930443
1.41033	0.449032	0.386259		1.42425	0.888951	0.902388
1.41756	0.428815	0.366433		1.43155	0.850575	0.888709
1.4248	0.408314	0.342676		1.43886	0.815907	0.883608
1.43203	0.392654	0.317211		1.44616	0.787542	0.878043
1.43926	0.376993	0.293796		1.45347	0.767149	0.861118
1.44649	0.357062	0.274141		1.46077	0.748795	0.829353
1.45373	0.332289	0.258417		1.46807	0.73211	0.787619
1.46096	0.303815	0.244915		1.47538	0.717835	0.748899
1.46819	0.27705	0.231755		1.48268	0.706155	0.726872
1.47542	0.255125	0.217911		1.48998	0.694475	0.717134
1.48265	0.241458	0.203042		1.49729	0.678902	0.716439
1.48989	0.232916	0.188173		1.50459	0.660549	0.71783
1.49712	0.226367	0.172962		1.5119	0.637746	0.71412
1.50435	0.218964	0.157751		1.5192	0.615499	0.701136
1.51158	0.208428	0.142882		1.5265	0.596403	0.678878
1.51882	0.196185	0.129209		1.53381	0.583055	0.650591
1.52605	0.181948	0.116903		1.54111	0.572117	0.617668
1.53328	0.16885	0.105794		1.54842	0.561921	0.583816
1.54051	0.155752	0.09571		1.55572	0.548572	0.552052
1.54775	0.143223	0.085797		1.56302	0.531887	0.52678
1.55498	0.131264	0.075884		1.57033	0.512421	0.50939
1.56221	0.120444	0.066313		1.57763	0.494438	0.497565
1.56944	0.111617	0.057939		1.58493	0.479792	0.486668
1.57668	0.105638	0.051615		1.59224	0.472191	0.477394
1.58391	0.101651	0.047342		1.59954	0.470337	0.46812
1.59114	0.097665	0.044608		1.60685	0.470708	0.450035
1.59837	0.092255	0.042557		1.61415	0.469781	0.423371
1.60561	0.085137	0.040335		1.62145	0.464405	0.391143
1.61284	0.076595	0.037771		1.62876	0.453652	0.358915
1.62007	0.068337	0.035208		1.63606	0.437523	0.331092
1.6273	0.061219	0.032473		1.64337	0.418057	0.31092
1.63454	0.056663	0.029909		1.65067	0.398776	0.296777
1.64177	0.053531	0.027517		1.65797	0.379867	0.287039
1.649	0.050968	0.024782		1.66528	0.363552	0.278692
1.65623	0.049544	0.022389		1.67258	0.350575	0.269418
1.66347	0.04869	0.019997		1.67988	0.341305	0.257593
1.6707	0.04869	0.017604		1.68719	0.332963	0.243218
1.67793	0.047836	0.015895		1.69449	0.324435	0.225597
1.68516	0.046128	0.014527		1.7018	0.31294	0.205194
1.6924	0.043565	0.013502		1.7091	0.296811	0.183399
1.69963	0.040718	0.012989		1.7164	0.279199	0.161836
1.70686	0.03787	0.012989		1.72371	0.261587	0.143288
1.71409	0.035592	0.012989		1.73101	0.246199	0.128449
1.72133	0.033599	0.012989		1.73831	0.233222	0.117552
1.72856	0.030752	0.012989		1.74562	0.222655	0.109668
1.73579	0.027335	0.012647		1.75292	0.213756	0.103872
1.74302	0.023633	0.012476		1.76023	0.206155	0.098771
1.75026	0.020501	0.012306		1.76753	0.198925	0.093438
1.75749	0.018793	0.011964		1.77483	0.190953	0.086715
1.76472	0.018223	0.011793		1.78214	0.182796	0.079295
1.77195	0.019077	0.011109		1.78944	0.175195	0.07118
1.77919	0.020501	0.010426		1.79675	0.167408	0.063065
1.78642	0.02221	0.009571		1.80405	0.159807	0.056341
1.79365	0.024203	0.008887		1.81135	0.15165	0.05124
1.80088	0.025057	0.008033		1.81866	0.143678	0.050313
1.80812	0.025626	0.00752		1.82596	0.134409	0.050545
1.81535	0.024772	0.007007		1.83326	0.124583	0.052168
1.82258	0.023064	0.006666		1.84057	0.11383	0.053559
1.82981	0.020786	0.006666		1.84787	0.102892	0.054255
1.83705	0.018793	0.006666		1.85518	0.092139	0.053095
1.84428	0.0168	0.007007		1.86248	0.082314	0.050545
1.85151	0.014806	0.007178		1.86978	0.073786	0.046835
1.85874	0.013383	0.007349		1.87709	0.067297	0.042894
1.86598	0.012528	0.007349		1.88439	0.063218	0.039648
1.87321	0.011959	0.007349		1.8917	0.060994	0.037329
1.88044	0.011959	0.007007		1.899	0.061921	0.035706
1.88767	0.012244	0.006666		1.9063	0.062477	0.034779
1.89491	0.012244	0.006153		1.91361	0.06155	0.034083
1.90214	0.011674	0.00564		1.92091	0.059511	0.033387
1.90937	0.01082	0.005127		1.92822	0.056544	0.032924
1.9166	0.009681	0.004956		1.93552	0.053393	0.032692
1.92384	0.009396	0.004615		1.94282	0.050612	0.032228
1.93107	0.008827	0.004444		1.95013	0.047831	0.031301
1.9383	0.009112	0.004273		1.95743	0.045421	0.029678
1.94553	0.009396	0.004102		1.96473	0.043011	0.027591
1.95277	0.009966	0.004102		1.97204	0.040601	0.024809
1.96	0.010251	0.004273		1.97934	0.039118	0.022258
1.96723	0.010535	0.004444		1.98665	0.03782	0.01994
1.97446	0.010251	0.004444		1.99395	0.036707	0.018317
1.98169	0.009966	0.004615		2.00125	0.03541	0.017157
1.98893	0.009112	0.004786		2.00856	0.034112	0.015998
1.99616	0.008257	0.004786		2.01586	0.032814	0.014839
2.00339	0.007403	0.004786		2.02316	0.031516	0.013911
2.01062	0.006549	0.004615		2.03047	0.030219	0.012984
2.01786	0.005979	0.004273		2.03777	0.029106	0.012057
2.02509	0.005125	0.003931		2.04508	0.027809	0.010897
2.03232	0.004841	0.00376		2.05238	0.027253	0.00997
2.03955	0.004556	0.00376		2.05968	0.026511	0.009042
2.04679	0.004841	0.00376		2.06699	0.02614	0.008811
2.05402	0.00541	0.003931		2.07429	0.025769	0.008811
2.06125	0.005979	0.003931		2.0816	0.025955	0.009274
2.06848	0.006264	0.004273		2.0889	0.025399	0.009738
2.07572	0.006549	0.004615		2.0962	0.024286	0.00997
2.08295	0.006549	0.004786		2.10351	0.022989	0.00997
2.09018	0.007118	0.004956		2.11081	0.021691	0.009738
2.09741	0.007403	0.004956		2.11811	0.021135	0.009506
2.10465	0.008257	0.004615		2.12542	0.020578	0.009042
2.11188	0.009396	0.004273		2.13272	0.020022	0.008347
2.11911	0.009966	0.00376		2.14003	0.019095	0.007651
2.12634	0.010535	0.003247		2.14733	0.018539	0.006956
2.13358	0.010535	0.002905		2.15463	0.018539	0.00626
2.14081	0.009966	0.002735		2.16194	0.019651	0.005796
2.14804	0.009396	0.002564		2.16924	0.021876	0.005333
2.15527	0.008827	0.002564		2.17655	0.024657	0.005565
2.16251	0.008542	0.002393		2.18385	0.027438	0.006028
2.16974	0.008827	0.002222		2.19115	0.030033	0.006724
2.17697	0.009112	0.00188		2.19846	0.032443	0.007188
2.1842	0.009681	0.001538		2.20576	0.033927	0.007651
2.19144	0.009396	0.001367		2.21306	0.034483	0.007651
2.19867	0.009112	0.001196		2.22037	0.033927	0.007419
2.2059	0.008542	0.001196		2.22767	0.032258	0.007188
2.21313	0.007403	0.001196		2.23498	0.029477	0.007188
				2.24228	0.02614	0.006956
				2.24958	0.022803	0.006724
				2.25689	0.019651	0.00626
				2.26419	0.016685	0.005565
				2.2715	0.01409	0.004869
				2.2788	0.012236	0.004405
				2.2861	0.011123	0.004173
				2.29341	0.010567	0.004405
				2.30071	0.010382	0.004637
				2.30801	0.010011	0.005101
				2.31532	0.00964	0.005101
				2.32262	0.009084	0.005101
				2.32993	0.008713	0.004637
				2.33723	0.008713	0.004173
				2.34453	0.009084	0.00371
				2.35184	0.00964	0.003246
				2.35914	0.010567	0.002782
				2.36645	0.011309	0.002782
				2.37375	0.011865	0.002782
				2.38105	0.012421	0.003014
				2.38836	0.012607	0.003246
				2.39566	0.012607	0.003246
				2.40296	0.012421	0.003246
				2.41027	0.011865	0.003014
				2.41757	0.011309	0.002782
				2.42488	0.010938	0.002319
				2.43218	0.010938	0.002319
				2.43948	0.011309	0.002087
				2.44679	0.011865	0.002087
				2.45409	0.012421	0.002087
				2.4614	0.012421	0.001855
				2.4687	0.012236	0.001623
				2.476	0.012236	0.001623
				2.48331	0.012421	0.001391
				2.49061	0.012607	0.001391
				2.49791	0.012421	0.001391
				2.50522	0.01205	0.001391
				2.51252	0.011494	0.001391
				2.51983	0.010938	0.001391
				2.52713	0.010567	0.001391
				2.53443	0.010197	0.001391
				2.54174	0.009826	0.001159
				2.54904	0.00927	0.000927
				2.55635	0.008713	0.000927
				2.56365	0.007972	0.000927
				2.57095	0.007786	0.000927
				2.57826	0.007601	0.000927
				2.58556	0.007601	0.001159
				2.59286	0.007416	0.001159
				2.60017	0.00723	0.001159
				2.60747	0.006674	0.000927
				2.61478	0.006303	0.000927
				2.62208	0.005933	0.000696
				2.62938	0.005562	0.000696
				2.63669	0.005376	0.000464
				2.64399	0.005191	0.000464
				2.6513	0.005191	0.000464
				2.6586	0.005191	0.000696
				2.6659	0.005191	0.000696
				2.67321	0.005191	0.000696
				2.68051	0.005006	0.000696
				2.68781	0.005006	0.000696
				2.69512	0.005006	0.000696
				2.70242	0.005376	0.000696
				2.70973	0.005933	0.000927

## Sheet: S6 and S7 fig image analysis
swiss roll DG3-HA anti-DG8				swiss roll DG3-HA anti-SG4				swiss roll DG3-HA anti-1B5
Distance_(microns)	anti-DG8 (magenta)	DG3-HA (green)		Distance_(microns)	anti-SG4 (magenta)	DG3-HA (green)		Distance_(microns)	DG3-HA (magenta)	1B5 (green)
0	0.000923	0		0	0.0714063	0.00259966		0	0.010444	0.001325
0.00873	0.000738	0		0.02842	0.0762577	0.00270724		0.01894	0.010817	0.001325
0.01745	0.000738	0		0.05683	0.0821426	0.00257045		0.03788	0.011563	0.002651
0.02618	0.000923	0		0.08525	0.0875163	0.00235629		0.05682	0.012022	0.002651
0.03491	0.001107	0		0.11366	0.0918231	0.00211142		0.07576	0.013599	0.002651
0.04363	0.001292	0		0.14208	0.0955064	0.00194021		0.0947	0.015134	0.002651
0.05236	0.001477	0		0.1705	0.0985743	0.00197946		0.11364	0.016754	0.002651
0.06109	0.001661	0		0.19891	0.0998751	0.00245185		0.13258	0.018203	0.002651
0.06981	0.00203	0		0.22733	0.0980731	0.00317741		0.15152	0.018732	0.002651
0.07854	0.002399	0		0.25574	0.0948707	0.00369734		0.17045	0.018416	0.003976
0.08727	0.002953	0		0.28416	0.0922093	0.00397513		0.18939	0.017354	0.003976
0.09599	0.003322	0		0.31258	0.0869995	0.0038506		0.20833	0.015919	0.003976
0.10472	0.003876	0		0.34099	0.0785352	0.00355386		0.22727	0.014484	0.003976
0.11345	0.004061	0		0.36941	0.0686349	0.00321702		0.24621	0.013237	0.003976
0.12217	0.004245	0		0.39782	0.0593593	0.0030171		0.26515	0.012732	0.004595
0.1309	0.004061	0		0.42624	0.0523874	0.0028756		0.28409	0.012629	0.005301
0.13962	0.004061	0		0.45466	0.0497744	0.00262715		0.30303	0.012928	0.005301
0.14835	0.003691	0		0.48307	0.0515133	0.00221207		0.32197	0.013386	0.006627
0.15708	0.003691	0		0.51149	0.0528272	0.00161699		0.34091	0.013844	0.006627
0.1658	0.003507	0		0.5399	0.0523419	0.00123434		0.35985	0.013659	0.007952
0.17453	0.003691	0		0.56832	0.0498677	0.00106945		0.37879	0.0127	0.007952
0.18326	0.003876	0		0.59674	0.0456319	0.00106326		0.39773	0.012086	0.007952
0.19198	0.003876	0		0.62515	0.0412397	0.00108319		0.41667	0.012562	0.007952
0.20071	0.003691	0		0.65357	0.0387896	0.00109867		0.43561	0.014317	0.007952
0.20944	0.003322	0		0.68198	0.0378646	0.00111414		0.45455	0.016594	0.008066
0.21816	0.002769	0		0.7104	0.0384263	0.0012164		0.47348	0.018544	0.008015
0.22689	0.002215	0		0.73882	0.0386664	0.00123793		0.49242	0.020121	0.007965
0.23562	0.001846	0		0.76723	0.0379383	0.00103677		0.51136	0.021709	0.009239
0.24434	0.001661	0		0.79565	0.036543	0.000840805		0.5303	0.02258	0.009188
0.25307	0.001661	0		0.82406	0.0355786	0.000789184		0.54924	0.027759	0.009277
0.2618	0.001661	0		0.85248	0.0349871	0.000945163		0.56818	0.034903	0.010413
0.27052	0.001661	0		0.8809	0.0347879	0.00108753		0.58712	0.044218	0.011688
0.27925	0.001477	0		0.90931	0.0358682	0.00130676		0.60606	0.054495	0.012963
0.28798	0.001107	0		0.93773	0.0370985	0.00145717		0.625	0.06483	0.014578
0.2967	0.000923	0		0.96615	0.0380643	0.00167468		0.64394	0.074695	0.01762
0.30543	0.000554	0		0.99456	0.038973	0.0020494		0.66288	0.085917	0.020321
0.31416	0.000369	0		1.02298	0.0402344	0.00272346		0.68182	0.097186	0.023022
0.32288	0.000369	0		1.05139	0.0423019	0.00400546		0.70076	0.116487	0.024941
0.33161	0.000369	0		1.07981	0.0465772	0.00675578		0.7197	0.143653	0.026961
0.34034	0.000554	0.000264		1.10823	0.0536313	0.0112945		0.73864	0.174528	0.029081
0.34906	0.000923	0.000264		1.13664	0.0643924	0.0170079		0.75758	0.211676	0.031933
0.35779	0.001292	0.000264		1.16506	0.0783307	0.0220425		0.77652	0.263525	0.038926
0.36652	0.001477	0.000264		1.19347	0.092881	0.0248722		0.79545	0.32952	0.06335
0.37524	0.001477	0.000264		1.22189	0.10749	0.0244152		0.81439	0.407033	0.104863
0.38397	0.001477	0		1.25031	0.123906	0.0211033		0.83333	0.490527	0.165574
0.39269	0.001292	0		1.27872	0.150131	0.016627		0.85227	0.570391	0.248968
0.40142	0.001292	0		1.30714	0.194143	0.0127846		0.87121	0.63839	0.353036
0.41015	0.001107	0		1.33555	0.253643	0.0111818		0.89015	0.692498	0.472465
0.41887	0.001107	0		1.36397	0.323125	0.0118016		0.90909	0.734283	0.593812
0.4276	0.000923	0		1.39239	0.395914	0.0134937		0.92803	0.775446	0.702853
0.43633	0.000923	0		1.4208	0.469435	0.0155116		0.94697	0.843366	0.787988
0.44505	0.000738	0.000264		1.44922	0.543831	0.0183299		0.96591	0.901968	0.84403
0.45378	0.000738	0.000264		1.47763	0.621212	0.0226318		0.98485	0.944854	0.870221
0.46251	0.000738	0.000264		1.50605	0.702764	0.0288642		1.00379	0.96488	0.888535
0.47123	0.000923	0.000264		1.53447	0.786007	0.0364765		1.02273	0.963494	0.933961
0.47996	0.000923	0.000264		1.56288	0.866228	0.0443531		1.04167	0.981861	0.97208
0.48869	0.000923	0.000264		1.5913	0.937553	0.0516012		1.06061	1	0.997514
0.49741	0.000923	0.000264		1.61971	0.98416	0.0580708		1.07955	0.988689	1
0.50614	0.000923	0.000264		1.64813	1	0.0643413		1.09848	0.949504	0.969102
0.51487	0.000923	0.000264		1.67655	0.978408	0.0718094		1.11742	0.903507	0.900602
0.52359	0.000923	0.000264		1.70496	0.930079	0.0824877		1.13636	0.877754	0.800674
0.53232	0.000738	0.000264		1.73338	0.874284	0.0983575		1.1553	0.842993	0.679048
0.54105	0.000738	0.000264		1.76179	0.806797	0.121459		1.17424	0.800416	0.564
0.54977	0.000738	0.000528		1.79021	0.723775	0.162867		1.19318	0.749235	0.471014
0.5585	0.000554	0.000528		1.81863	0.647796	0.242566		1.21212	0.687091	0.378128
0.56723	0.000554	0.000528		1.84704	0.585131	0.362587		1.23106	0.625206	0.306966
0.57595	0.000554	0.000528		1.87546	0.522466	0.514827		1.25	0.561748	0.248362
0.58468	0.000554	0.000264		1.90387	0.454268	0.685099		1.26894	0.488051	0.196966
0.59341	0.000738	0.000264		1.93229	0.383627	0.845417		1.28788	0.411257	0.156424
0.60213	0.001107	0.000264		1.96071	0.315738	0.95708		1.30682	0.337119	0.124389
0.61086	0.001477	0.000264		1.98912	0.256042	1		1.32576	0.271305	0.102049
0.61959	0.001846	0.000264		2.01754	0.205609	0.979137		1.3447	0.215655	0.083078
0.62831	0.00203	0.000264		2.04595	0.162656	0.915515		1.36364	0.170307	0.066795
0.63704	0.002215	0.000264		2.07437	0.128244	0.846207		1.38258	0.137973	0.053341
0.64576	0.002215	0.000264		2.10279	0.102229	0.786844		1.40152	0.112057	0.044341
0.65449	0.00203	0.000528		2.1312	0.0821571	0.723283		1.42045	0.090482	0.038244
0.66322	0.00203	0.000528		2.15962	0.0656815	0.649244		1.43939	0.075001	0.034319
0.67194	0.001846	0.000528		2.18803	0.0517738	0.566005		1.45833	0.062169	0.036843
0.68067	0.00203	0.000528		2.21645	0.0408008	0.476579		1.47727	0.0517	0.03832
0.6894	0.002215	0.000528		2.24487	0.034508	0.385839		1.49621	0.044417	0.038459
0.69812	0.002584	0.000528		2.27328	0.0323611	0.299635		1.51515	0.039628	0.035909
0.70685	0.002769	0.000528		2.3017	0.0322877	0.224218		1.53409	0.035905	0.032034
0.71558	0.002953	0.000792		2.33011	0.0332232	0.164773		1.55303	0.032172	0.02816
0.7243	0.002769	0.000792		2.35853	0.0337125	0.125151		1.57197	0.028843	0.0245
0.73303	0.002399	0.000792		2.38695	0.0322266	0.101769		1.59091	0.025887	0.021735
0.74176	0.002215	0.000792		2.41536	0.0283263	0.0849608		1.60985	0.023589	0.019185
0.75048	0.00203	0.000792		2.44378	0.0226161	0.0703091		1.62879	0.022111	0.017595
0.75921	0.001846	0.001057		2.47219	0.0163013	0.0586723		1.64773	0.021496	0.017229
0.76794	0.001846	0.001057		2.50061	0.0108594	0.0514225		1.66667	0.021525	0.017229
0.77666	0.002215	0.001321		2.52903	0.00729985	0.048113		1.68561	0.021326	0.018037
0.78539	0.002584	0.001321		2.55744	0.00556157	0.0468172		1.70455	0.020782	0.017986
0.79412	0.002953	0.001321		2.58586	0.00469188	0.045957		1.72348	0.020292	0.017229
0.80284	0.003507	0.001321		2.61427	0.00407766	0.0448167		1.74242	0.020885	0.017229
0.81157	0.003876	0.001057		2.64269	0.00356438	0.0426927		1.76136	0.022146	0.016623
0.8203	0.003876	0.001057		2.67111	0.00305563	0.0391535		1.7803	0.023223	0.016674
0.82902	0.004061	0.001321		2.69952	0.00270735	0.0343425		1.79924	0.023411	0.017544
0.83775	0.003876	0.001321		2.72794	0.00255203	0.0290502		1.81818	0.022754	0.0181
0.84648	0.003876	0.001057		2.75636	0.0026486	0.0251101		1.83712	0.021635	0.019475
0.8552	0.003876	0.001321		2.78477	0.00279516	0.0237804		1.85606	0.021884	0.020851
0.86393	0.004245	0.001321		2.81319	0.0029675	0.0242655		1.875	0.0227	0.022227
0.87266	0.004799	0.001321		2.8416	0.00292094	0.025933		1.89394	0.02247	0.022278
0.88138	0.005537	0.001321		2.87002	0.00268016	0.028699		1.91288	0.021407	0.02253
0.89011	0.00646	0.001321		2.89844	0.00242188	0.0320792		1.93182	0.019599	0.021205
0.89884	0.007567	0.001585		2.92685	0.00252188	0.03463		1.95076	0.020057	0.021205
0.90756	0.008306	0.001585		2.95527	0.00302953	0.034614		1.9697	0.021606	0.01993
0.91629	0.009044	0.001849		2.98368	0.00377313	0.0303652		1.98864	0.0235	0.01988
0.92501	0.009598	0.002113		3.0121	0.00441032	0.023535
0.93374	0.009967	0.002377		3.04052	0.00458985	0.0164622
0.94247	0.009782	0.002377		3.06893	0.00437501	0.0110486
0.95119	0.009598	0.002377		3.09735	0.00395282	0.00778215
0.95992	0.009413	0.002113		3.12576	0.00354766	0.00664276
0.96865	0.009598	0.001849		3.15418	0.00322344	0.00645534
0.97737	0.009967	0.001849		3.1826	0.00270828	0.00635469
0.9861	0.01089	0.002113		3.21101	0.0023086	0.00591485
0.99483	0.012551	0.002113		3.23943	0.002155	0.00513099
1.00355	0.014581	0.002377		3.26784	0.00205438	0.00445322
1.01228	0.016796	0.002377		3.29626	0.00185985	0.00445137
1.02101	0.018457	0.002641		3.32468	0.00179813	0.00540247
1.02973	0.019749	0.002905		3.35309	0.00171875	0.00682374
1.03846	0.019934	0.00317		3.38151	0.00177641	0.00793405
1.04719	0.019564	0.00317		3.40992	0.00216141	0.00806725
1.05591	0.019195	0.003434		3.43834	0.00289282	0.00715563
1.06464	0.019195	0.003434		3.46676	0.00351782	0.00572669
1.07337	0.019934	0.003698		3.49517	0.00425125	0.00444951
1.08209	0.020672	0.003962		3.52359	0.00476563	0.00348689
1.09082	0.021595	0.00449		3.552	0.00467141	0.00271801
1.09955	0.022333	0.00449		3.58042	0.00406735	0.00220897
1.10827	0.023256	0.00449		3.60884	0.00348	0.00184044
1.117	0.024548	0.00449		3.63725	0.00333329	0.00173311
1.12573	0.026394	0.004226		3.66567	0.0037186	0.00183115
1.13445	0.028977	0.003962		3.69408	0.00406907	0.00236928
1.14318	0.032484	0.003698		3.7225	0.00442282	0.00292561
1.15191	0.037283	0.003698		3.75092	0.00462235	0.00363124
1.16063	0.042451	0.003962		3.77933	0.00465157	0.00414448
1.16936	0.047804	0.003962		3.80775	0.0043425	0.00449915
1.17808	0.053156	0.00449		3.83616	0.00379766	0.00424674
1.18681	0.05814	0.00449		3.86458	0.00325516	0.00366565
1.19554	0.063677	0.00449		3.893	0.00277875	0.00286285
1.20426	0.069583	0.00449		3.92141	0.0024886	0.00226951
1.21299	0.075489	0.004754		3.94983	0.0022461	0.0018184
1.22172	0.082318	0.005283		3.97824	0.00227	0.00160238
1.23044	0.09007	0.005811		4.00666	0.002445	0.00135913
1.23917	0.100775	0.006339		4.03508	0.0025911	0.0012367
1.2479	0.114064	0.007396		4.06349	0.00348641	0.00112875
1.25662	0.130306	0.008188		4.09191	0.00484375	0.000990348
1.26535	0.149317	0.008452
1.27408	0.171835	0.00898
1.2828	0.195829	0.009509
1.29153	0.217608	0.010565
1.30026	0.235511	0.01215
1.30898	0.248985	0.014527
1.31771	0.258952	0.017169
1.32644	0.267442	0.020074
1.33516	0.277039	0.022451
1.34389	0.287191	0.025092
1.35262	0.298819	0.027205
1.36134	0.312108	0.029054
1.37007	0.327058	0.030639
1.3788	0.346438	0.033016
1.38752	0.368032	0.035922
1.39625	0.391657	0.03962
1.40498	0.415282	0.044374
1.4137	0.436508	0.049128
1.42243	0.459025	0.052826
1.43115	0.486526	0.056524
1.43988	0.517534	0.06075
1.44861	0.547434	0.065769
1.45733	0.576966	0.072372
1.46606	0.606681	0.079503
1.47479	0.636766	0.086107
1.48351	0.665744	0.091918
1.49224	0.690107	0.097464
1.50097	0.707457	0.104332
1.50969	0.718346	0.11384
1.51842	0.723883	0.125462
1.52715	0.733666	0.139197
1.53587	0.753045	0.153196
1.5446	0.783684	0.165346
1.55333	0.826504	0.175383
1.56205	0.875969	0.183571
1.57078	0.926357	0.191495
1.57951	0.968808	0.199947
1.58823	0.993725	0.209456
1.59696	1	0.219493
1.60569	0.991694	0.22953
1.61441	0.971945	0.239831
1.62314	0.949612	0.250924
1.63187	0.928202	0.262546
1.64059	0.913068	0.275225
1.64932	0.907346	0.291601
1.65805	0.909561	0.316165
1.66677	0.914544	0.350238
1.6755	0.911591	0.391706
1.68422	0.894241	0.435288
1.69295	0.863049	0.474643
1.70168	0.818568	0.506867
1.7104	0.766704	0.535394
1.71913	0.706165	0.565769
1.72786	0.645441	0.607501
1.73658	0.58361	0.661384
1.74531	0.522333	0.723455
1.75404	0.466593	0.787903
1.76276	0.418974	0.846012
1.77149	0.381691	0.896197
1.78022	0.352529	0.935552
1.78894	0.330011	0.965399
1.79767	0.309524	0.985473
1.8064	0.289406	0.99551
1.81512	0.267442	1
1.82385	0.24474	0.999472
1.83258	0.221853	0.996038
1.8413	0.201366	0.987322
1.85003	0.183093	0.966719
1.85876	0.168143	0.935024
1.86748	0.154485	0.896989
1.87621	0.141565	0.860539
1.88494	0.128645	0.836503
1.89366	0.116279	0.830692
1.90239	0.10502	0.835711
1.91112	0.095607	0.845219
1.91984	0.086932	0.845747
1.92857	0.078627	0.828579
1.93729	0.070506	0.792393
1.94602	0.062569	0.744057
1.95475	0.055925	0.685948
1.96347	0.050572	0.629424
1.9722	0.047065	0.574221
1.98093	0.045589	0.51981
1.98965	0.04485	0.467512
1.99838	0.044481	0.418912
2.00711	0.044481	0.374274
2.01583	0.044481	0.335711
2.02456	0.044112	0.300053
2.03329	0.043374	0.267036
2.04201	0.042267	0.238774
2.05074	0.04079	0.21421
2.05947	0.039313	0.194929
2.06819	0.037099	0.179345
2.07692	0.034884	0.165082
2.08565	0.032853	0.150555
2.09437	0.030823	0.134443
2.1031	0.028977	0.118331
2.11183	0.026947	0.102747
2.12055	0.024917	0.08954
2.12928	0.023071	0.077919
2.13801	0.021226	0.067353
2.14673	0.019934	0.060222
2.15546	0.018826	0.058109
2.16419	0.018642	0.053883
2.17291	0.01938	0.0486
2.18164	0.020672	0.042789
2.19036	0.022887	0.038035
2.19909	0.025102	0.035129
2.20782	0.027132	0.034601
2.21654	0.028239	0.036186
2.22527	0.028055	0.039091
2.234	0.026394	0.042525
2.24272	0.02381	0.045431
2.25145	0.020672	0.047279
2.26018	0.017903	0.047544
2.2689	0.015873	0.046223
2.27763	0.014396	0.043053
2.28636	0.013289	0.038563
2.29508	0.012551	0.033809
2.30381	0.011812	0.029054
2.31254	0.011259	0.025357
2.32126	0.010705	0.022187
2.32999	0.009782	0.019017
2.33872	0.009228	0.016376
2.34744	0.00849	0.013735
2.35617	0.008306	0.011622
2.3649	0.00849	0.010037
2.37362	0.008859	0.008716
2.38235	0.009044	0.008188
2.39108	0.008859	0.00766
2.3998	0.008306	0.00766
2.40853	0.007198	0.007396
2.41726	0.006091	0.006867
2.42598	0.005906	0.006603
2.43471	0.005906	0.005811
2.44343	0.005722	0.005547
2.45216	0.005722	0.005018
2.46089	0.006275	0.004754
2.46961	0.007014	0.004226
2.47834	0.007752	0.00449
2.48707	0.007752	0.00449
2.49579	0.007198	0.00449
2.50452	0.006275	0.004226
2.51325	0.004983	0.003962
2.52197	0.003876	0.003962
2.5307	0.002953	0.003962
2.53943	0.002584	0.003962
2.54815	0.003138	0.003698
2.55688	0.003691	0.003962
2.56561	0.004245	0.003962
2.57433	0.004614	0.003962
2.58306	0.004799	0.003962
2.59179	0.004799	0.003698
2.60051	0.005168	0.003698
2.60924	0.005906	0.003698
2.61797	0.00646	0.003434
2.62669	0.006829	0.003434
2.63542	0.007014	0.003698
2.64415	0.006645	0.003434
2.65287	0.006275	0.003434
2.6616	0.006091	0.003434
2.67033	0.006091	0.00317
2.67905	0.006275	0.00317
2.68778	0.006645	0.00317
2.69651	0.007014	0.00317
2.70523	0.007383	0.003434
2.71396	0.007383	0.003434
2.72268	0.007383	0.00317
2.73141	0.007198	0.002905
2.74014	0.007014	0.002641
2.74886	0.006829	0.002377
2.75759	0.006829	0.002377
2.76632	0.006645	0.002377
2.77504	0.006275	0.002905
2.78377	0.005537	0.00317
2.7925	0.004614	0.003434
2.80122	0.004061	0.003698
2.80995	0.003691	0.003434
2.81868	0.003691	0.002905
2.8274	0.003691	0.002641
2.83613	0.003876	0.002113
2.84486	0.004245	0.001849
2.85358	0.004614	0.001849
2.86231	0.004983	0.001849
2.87104	0.004799	0.001849
2.87976	0.00443	0.001849
2.88849	0.004245	0.001849
2.89722	0.004245	0.001849
2.90594	0.004799	0.001849
2.91467	0.005353	0.002113
2.9234	0.006091	0.002377
2.93212	0.00646	0.002113
2.94085	0.00646	0.002113
2.94957	0.006091	0.001585
2.9583	0.005168	0.001321
2.96703	0.004245	0.001057
2.97575	0.003691	0.001057
2.98448	0.003322	0.001057
2.99321	0.003138	0.001057
3.00193	0.003138	0.001057
3.01066	0.003507	0.001057
3.01939	0.003876	0.001057
3.02811	0.00443	0.001057
3.03684	0.004983	0.001057
3.04557	0.005353	0.001057
3.05429	0.006091	0.000792
3.06302	0.006645	0.000792
3.07175	0.006829	0.000792
3.08047	0.006645	0.000792
3.0892	0.006275	0.000792
3.09793	0.005722	0.000792
3.10665	0.005168	0.000792
3.11538	0.004799	0.001057
3.12411	0.004799	0.001057
3.13283	0.004983	0.001057
3.14156	0.005353	0.001057
3.15029	0.006091	0.001057
3.15901	0.00646	0.001057
3.16774	0.006275	0.001057
3.17647	0.005906	0.000792
3.18519	0.005537	0.000792
3.19392	0.005168	0.000792
